# Supplementary material for: Transcriptomic analysis of Dubas bug (Ommatissus lybicus Bergevin) infestation to Date Palm
Source: Sci Rep. 2020 Jul 13;10:11505. doi: 10.1038/s41598-020-67438-z (PMC7359322; doi:10.1038/s41598-020-67438-z)
Supplement: Supplementary file 2 — Supplementary file2 [file 41598_2020_67438_MOESM2_ESM.xlsx]

## Sheet: Sheet1
Supplementary data set 1. Complete list of DEG detected in this study in healthy (control) and infected plants
gene_id	gene	locus	sample_1	sample_2	status	value_1	value_2	log2(fold_change)	test_stat	p_value	q_value	significant
XLOC_000532	LOC103698897	NW_008246507.1:3681705-3687097	Control	inftected	OK	0	6.74308	inf	#NAME?	5e-05	0.00615	yes
XLOC_002203	LOC103721634	NW_008246514.1:2123843-2125927	Control	inftected	OK	0	5.34712	inf	#NAME?	5e-05	0.00615	yes
XLOC_010810	LOC113462876	NW_008246590.1:718322-718484	Control	inftected	OK	543.874	5563.12	3.35455	3.127	5e-05	0.00615	yes
XLOC_011539	LOC113462926	NW_008246600.1:155873-156070	Control	inftected	OK	0	164.031	inf	#NAME?	5e-05	0.00615	yes
XLOC_011967	LOC103710595	NW_008246608.1:396200-401001	Control	inftected	OK	0	8.38615	inf	#NAME?	5e-05	0.00615	yes
XLOC_012539	LOC103711169	NW_008246618.1:213243-214010	Control	inftected	OK	0	5.18016	inf	#NAME?	5e-05	0.00615	yes
XLOC_012736	LOC103711435	NW_008246622.1:487581-493411	Control	inftected	OK	0	5.61895	inf	#NAME?	5e-05	0.00615	yes
XLOC_013502	LOC103712270	NW_008246636.1:87585-88346	Control	inftected	OK	0	19.6652	inf	#NAME?	5e-05	0.00615	yes
XLOC_014751	LOC103713666	NW_008246664.1:220521-221331	Control	inftected	OK	0	4.8146	inf	#NAME?	5e-05	0.00615	yes
XLOC_015429	LOC103714436	NW_008246680.1:444783-445883	Control	inftected	OK	0	54.4902	inf	#NAME?	5e-05	0.00615	yes
XLOC_015442	LOC103714435	NW_008246680.1:442577-443882	Control	inftected	OK	0	16.4791	inf	#NAME?	5e-05	0.00615	yes
XLOC_021429	LOC103720951	NW_008246935.1:9994-10761	Control	inftected	OK	0	5.30298	inf	#NAME?	5e-05	0.00615	yes
XLOC_023249	LOC103722921	NW_008247087.1:104561-105917	Control	inftected	OK	0	12.275	inf	#NAME?	5e-05	0.00615	yes
XLOC_023561	LOC113461006	NW_008247121.1:122038-122200	Control	inftected	OK	328.662	0	#NAME?	#NAME?	5e-05	0.00615	yes
XLOC_026446	LOC103697431	NW_008247849.1:5484-31334	Control	inftected	OK	0	6.45269	inf	#NAME?	5e-05	0.00615	yes
XLOC_005638	LOC103703624	NW_008246534.1:243857-244720	Control	inftected	OK	0	5.13775	inf	#NAME?	0.0001	0.00971053	yes
XLOC_019686	LOC103719086	NW_008246835.1:126947-135054	Control	inftected	OK	0	4.80847	inf	#NAME?	0.0001	0.00971053	yes
XLOC_019963	TRNAC-GCA	NW_008246850.1:283705-283777	Control	inftected	OK	5688.29	0	#NAME?	#NAME?	0.0001	0.00971053	yes
XLOC_025050	LOC103695933	NW_008247365.1:24475-35306	Control	inftected	OK	0	6.37783	inf	#NAME?	0.0001	0.00971053	yes
XLOC_000713	LOC103705002	NW_008246508.1:3647362-3655940	Control	inftected	OK	1.61684	6.77538	2.06712	0.917894	0.00015	0.0131786	yes
XLOC_001463	LOC113463177	NW_008246511.1:1606124-1606294	Control	inftected	OK	397.814	10324.1	4.69777	3.56902	0.00015	0.0131786	yes
XLOC_015909	LOC103714947	NW_008246692.1:97614-107275	Control	inftected	OK	0	4.82556	inf	#NAME?	0.0003	0.0251591	yes
XLOC_029086	LOC113461961	NW_008265101.1:927-1015	Control	inftected	OK	1859.15	0	#NAME?	#NAME?	0.0004	0.032087	yes
XLOC_013612	LOC103712398	NW_008246638.1:674234-676338	Control	inftected	OK	0	5.23581	inf	#NAME?	0.00055	0.0422812	yes
XLOC_017355	LOC103716519	NW_008246737.1:403447-407321	Control	inftected	OK	1.57291	15.869	3.3347	2.9721	0.0007	0.05166	yes
XLOC_015744	LOC103714762	NW_008246687.1:365911-379145	Control	inftected	OK	0.641854	5.04135	2.97349	2.0039	0.001	0.0709615	yes
XLOC_017317	LOC113463355	NW_008246737.1:246509-246721	Control	inftected	OK	4303.77	352.588	-3.60954	-2.8851	0.00115	0.0763448	yes
XLOC_006382	LOC103704509	NW_008246540.1:884494-886816	Control	inftected	OK	4.79377	54.4285	3.50513	2.8744	0.0012	0.0763448	yes
XLOC_017150	LOC103716313	NW_008246731.1:453994-456029	Control	inftected	OK	3.94139	32.6047	3.0483	2.6138	0.0012	0.0763448	yes
XLOC_006519	LOC103704648	NW_008246541.1:734315-735237	Control	inftected	OK	0	5.66871	inf	#NAME?	0.0014	0.0861	yes
XLOC_023687	LOC103723398	NW_008247135.1:90928-106183	Control	inftected	OK	0	6.04497	inf	#NAME?	0.00145	0.0862984	yes
XLOC_002660	LOC103696725	NW_008246516.1:1763017-1766075	Control	inftected	OK	2.51851	15.6562	2.6361	2.49502	0.0015	0.0864844	yes
XLOC_029405	LOC113462057	NW_008273670.1:192-389	Control	inftected	OK	745.848	4285.05	2.52236	2.32098	0.00155	0.0866591	yes
XLOC_029859	LOC103700679	NW_008302423.1:4-575	Control	inftected	OK	0	4.83215	inf	#NAME?	0.00165	0.0895368	yes
XLOC_016591	LOC113463283	NW_008246711.1:402279-402440	Control	inftected	OK	1371.52	11991.5	3.12816	2.57288	0.0022	0.11275	yes
XLOC_029595	LOC113462115	NW_008280531.1:417-534	Control	inftected	OK	459.97	5189.51	3.49599	2.70548	0.0022	0.11275	yes
XLOC_021969	LOC103721526	NW_008246976.1:157386-164534	Control	inftected	OK	0.756416	8.12125	3.42445	2.92495	0.0023	0.114689	yes
XLOC_011874	LOC103710472	NW_008246605.1:854668-859640	Control	inftected	OK	0	5.41898	inf	#NAME?	0.00405	0.191596	yes
XLOC_017269	LOC113463347	NW_008246735.1:39801-39998	Control	inftected	OK	602.936	63.9077	-3.23794	-2.59011	0.0043	0.19575	yes
XLOC_006071	LOC103704068	NW_008246537.1:625391-628076	Control	inftected	OK	2.56646	16.1151	2.65056	2.03068	0.00435	0.19575	yes
XLOC_016977	LOC103716111	NW_008246725.1:313495-318737	Control	inftected	OK	1.35145	11.8014	3.12639	2.58426	0.0045	0.197679	yes
XLOC_008914	LOC103707243	NW_008246565.1:263294-269158	Control	inftected	OK	1.21235	10.6825	3.13937	2.53267	0.005	0.213852	yes
XLOC_029245	LOC113462002	NW_008268981.1:715-1207	Control	inftected	OK	0	9.78556	inf	#NAME?	0.0051	0.213852	yes
XLOC_003886	LOC103701736	NW_008246523.1:8515-13371	Control	inftected	OK	52.3406	11.2425	-2.21897	-2.06601	0.00595	0.243043	yes
XLOC_016893	LOC103716023	NW_008246722.1:399245-409285	Control	inftected	OK	2.70958	15.2701	2.49457	2.22326	0.00615	0.243043	yes
XLOC_023524	LOC103723219	NW_008247117.1:17565-35220	Control	inftected	OK	6.7849	33.2401	2.29253	2.09505	0.0062	0.243043	yes
XLOC_005793	LOC113462526	NW_008246535.1:927095-927287	Control	inftected	OK	0	48.3992	inf	#NAME?	0.00675	0.243043	yes
XLOC_005794	LOC113462524	NW_008246535.1:929816-930013	Control	inftected	OK	0	44.4851	inf	#NAME?	0.00675	0.243043	yes
XLOC_018711	LOC103717998	NW_008246788.1:296523-308198	Control	inftected	OK	0	4.92478	inf	#NAME?	0.00675	0.243043	yes
XLOC_005031	TRNAK-CUU	NW_008246530.1:87976-88049	Control	inftected	OK	1104.47	0	#NAME?	#NAME?	0.00685	0.243043	yes
XLOC_011015	LOC103709519	NW_008246592.1:926106-931778	Control	inftected	OK	1.36613	11.2902	3.0469	2.05442	0.00685	0.243043	yes
XLOC_018542	LOC103717836	NW_008246782.1:390786-394465	Control	inftected	OK	2.75139	16.0817	2.54718	2.20961	0.0071	0.24716	yes
XLOC_005398	LOC103703349	NW_008246532.1:1298990-1300462	Control	inftected	OK	2.6186	15.9556	2.60719	1.98841	0.0075	0.25625	yes
XLOC_024194	LOC103723939	NW_008247203.1:1010-10905	Control	inftected	OK	0	6.18542	inf	#NAME?	0.0078	0.257664	yes
XLOC_011159	TRNAG-UCC	NW_008246594.1:479470-479542	Control	inftected	OK	68681.6	12558.7	-2.45124	-2.04992	0.0079	0.257664	yes
XLOC_024829	LOC103695691	NW_008247320.1:93666-98829	Control	inftected	OK	0.933389	8.43016	3.17501	2.47795	0.008	0.257664	yes
XLOC_014407	LOC103713290	NW_008246654.1:582366-584217	Control	inftected	OK	3.96474	24.1501	2.60673	2.09389	0.0081	0.257664	yes
XLOC_029464	LOC113462073	NW_008275618.1:953-1098	Control	inftected	OK	138.338	2685.82	4.2791	3.06164	0.00835	0.259838	yes
XLOC_010133	TRNAL-UAA	NW_008246581.1:120327-120410	Control	inftected	OK	957.26	0	#NAME?	#NAME?	0.00845	0.259837	yes
XLOC_018747	LOC103718041	NW_008246790.1:246376-253427	Control	inftected	OK	1.39153	7.21464	2.37425	2.07593	0.00865	0.261627	yes
XLOC_019117	LOC103718443	NW_008246807.1:111320-117347	Control	inftected	OK	1.11129	6.67394	2.5863	1.9727	0.01025	0.303107	yes
XLOC_017233	LOC103716381	NW_008246734.1:60557-66032	Control	inftected	OK	5.04783	48.628	3.26805	2.22802	0.01035	0.303107	yes
XLOC_006297	LOC103704391	NW_008246539.1:1505172-1517616	Control	inftected	OK	1.17971	5.26811	2.15885	1.83416	0.0124	0.357469	yes
XLOC_014761	LOC113463148	NW_008246664.1:541326-541418	Control	inftected	OK	8099.9	1590.6	-2.34834	-1.8241	0.0127	0.357818	yes
XLOC_006186	TRNAD-GUC	NW_008246538.1:327135-327207	Control	inftected	OK	22578.9	4222.43	-2.41883	-1.99361	0.0128	0.357818	yes
XLOC_008941	TRNAG-CCC	NW_008246565.1:900243-900314	Control	inftected	OK	944.241	0	#NAME?	#NAME?	0.01325	0.364869	yes
XLOC_008445	LOC103706643	NW_008246559.1:258712-264225	Control	inftected	OK	0.976535	5.50494	2.49498	2.04169	0.01345	0.36493	yes
XLOC_010444	LOC103708883	NW_008246585.1:606584-612981	Control	inftected	OK	1.4101	6.58145	2.22261	1.93058	0.0137	0.366326	yes
XLOC_003135	LOC103700809	NW_008246518.1:935583-938912	Control	inftected	OK	5.12873	0.41614	-3.62346	-2.66715	0.0142	0.370247	yes
XLOC_001623	LOC103713163	NW_008246511.1:2727121-2736951	Control	inftected	OK	6.24445	26.2464	2.07147	1.85588	0.0143	0.370247	yes
XLOC_005451	LOC103703481	NW_008246533.1:580896-581859	Control	inftected	OK	15.9214	59.4489	1.90068	1.78808	0.0145	0.370247	yes
XLOC_028744	LOC103699657	NW_008258559.1:1422-2150	Control	inftected	OK	92.3016	25.929	-1.83179	-1.73459	0.01475	0.370247	yes
XLOC_024105	LOC103723849	NW_008247190.1:116169-122007	Control	inftected	OK	1.68623	6.20935	1.88064	1.83621	0.01485	0.370247	yes
XLOC_000005	trnR-UCU	NC_013991.2:10634-10706	Control	inftected	OK	38813	7108.26	-2.44897	-1.95237	0.01575	0.38025	yes
XLOC_023733	LOC103723452	NW_008247141.1:93790-95094	Control	inftected	OK	12.9289	2.96886	-2.12262	-1.87645	0.016	0.38025	yes
XLOC_022400	LOC103721996	NW_008247011.1:122394-123666	Control	inftected	OK	4.04004	20.9629	2.37539	1.88658	0.0162	0.38025	yes
XLOC_027496	LOC103698517	NW_008248842.1:794-1766	Control	inftected	OK	17.3379	58.0947	1.74448	1.71172	0.0164	0.38025	yes
XLOC_018491	LOC103717758	NW_008246780.1:102527-108142	Control	inftected	OK	2.4739	9.44432	1.93266	1.79476	0.0167	0.38025	yes
XLOC_011957	LOC113462953	NW_008246608.1:184152-184313	Control	inftected	OK	4881.14	20484.6	2.06925	1.63334	0.01675	0.38025	yes
XLOC_007405	LOC113462612	NW_008246548.1:1478214-1478411	Control	inftected	OK	1203.59	4462.84	1.89062	1.63984	0.0169	0.38025	yes
XLOC_014035	LOC113463085	NW_008246647.1:233203-233365	Control	inftected	OK	766.395	2758.83	1.8479	1.62513	0.0169	0.38025	yes
XLOC_019874	LOC113463541	NW_008246846.1:22243-22406	Control	inftected	OK	104.933	871.062	3.05331	2.25336	0.01795	0.399009	yes
XLOC_007704	LOC103705928	NW_008246552.1:569067-595351	Control	inftected	OK	1.45862	5.65992	1.95617	1.31713	0.0182	0.39975	yes
XLOC_015552	LOC113463209	NW_008246683.1:390407-390527	Control	inftected	OK	374.354	2130.11	2.50845	1.90688	0.01875	0.406985	yes
XLOC_017712	LOC113463375	NW_008246750.1:93550-93711	Control	inftected	OK	494.625	1610.65	1.70323	1.62133	0.0191	0.408233	yes
XLOC_028016	LOC103699014	NW_008250546.1:7525-8731	Control	inftected	OK	2.99791	12.9999	2.11647	1.86315	0.01925	0.408233	yes
XLOC_016275	LOC103715339	NW_008246702.1:246570-251827	Control	inftected	OK	8.44991	2.20194	-1.94016	-1.71343	0.0197	0.413028	yes
XLOC_019990	LOC103719411	NW_008246852.1:211325-217480	Control	inftected	OK	2.55803	9.93155	1.95698	1.77474	0.0209	0.417892	yes
XLOC_028832	LOC103699742	NW_008259871.1:1260-1977	Control	inftected	OK	19.2695	3.94169	-2.28943	-1.89104	0.0209	0.417892	yes
XLOC_021185	LOC103720711	NW_008246918.1:255165-257087	Control	inftected	OK	1.908	8.30638	2.12216	1.82378	0.02105	0.417892	yes
XLOC_029927	LOC113462278	NW_008311449.1:98-296	Control	inftected	OK	166.081	636.595	1.93849	1.77345	0.02105	0.417892	yes
XLOC_020626	LOC103720102	NW_008246883.1:225107-236033	Control	inftected	OK	2.28749	7.23519	1.66126	1.60394	0.02125	0.417892	yes
XLOC_011842	LOC103710407	NW_008246605.1:54774-63967	Control	inftected	OK	1.00835	6.28357	2.63958	1.81135	0.0216	0.417892	yes
XLOC_000075	rps2	NC_013991.2:16395-17106	Control	inftected	OK	20.0356	4.45499	-2.16907	-1.86086	0.0218	0.417892	yes
XLOC_012011	LOC103710619	NW_008246608.1:758485-763457	Control	inftected	OK	2.33379	7.9037	1.75986	1.69532	0.0225	0.417892	yes
XLOC_005380	LOC103703325	NW_008246532.1:960753-965927	Control	inftected	OK	3.63973	12.4903	1.77891	1.67598	0.0226	0.417892	yes
XLOC_007008	LOC103705165	NW_008246545.1:882894-888180	Control	inftected	OK	7.9328	1.75979	-2.17242	-1.80084	0.02265	0.417893	yes
XLOC_013034	LOC103711774	NW_008246628.1:194609-214837	Control	inftected	OK	70.2525	15.4349	-2.18635	-1.77217	0.02265	0.417892	yes
XLOC_020241	LOC103719665	NW_008246863.1:187588-190416	Control	inftected	OK	8.76405	30.8379	1.81503	1.64806	0.02265	0.417892	yes
XLOC_029754	TRNAD-GUC	NW_008292683.1:356-428	Control	inftected	OK	21761.5	5978.83	-1.86384	-1.61445	0.0232	0.418673	yes
XLOC_010352	LOC103708785	NW_008246584.1:607982-627399	Control	inftected	OK	1.48396	5.62713	1.92295	1.65666	0.02345	0.418673	yes
XLOC_028335	LOC113461765	NW_008252947.1:1668-1878	Control	inftected	OK	0	24.8502	inf	#NAME?	0.0236	0.418673	yes
XLOC_029732	LOC113462184	NW_008290902.1:6-700	Control	inftected	OK	0	5.63138	inf	#NAME?	0.0236	0.418673	yes
XLOC_010241	LOC103708693	NW_008246583.1:537563-539205	Control	inftected	OK	4.91872	18.426	1.90538	1.70923	0.0243	0.423265	yes
XLOC_023375	LOC103723057	NW_008247099.1:125746-131296	Control	inftected	OK	3.31678	13.7962	2.05642	1.82027	0.02445	0.423265	yes
XLOC_006255	LOC103704343	NW_008246539.1:545518-551754	Control	inftected	OK	2.27675	9.86166	2.11485	1.81675	0.02545	0.423265	yes
XLOC_025952	LOC103696915	NW_008247635.1:48534-51679	Control	inftected	OK	2.11477	9.26409	2.13115	1.76896	0.02555	0.423265	yes
XLOC_004478	LOC103702310	NW_008246526.1:787116-789231	Control	inftected	OK	3.85458	13.7084	1.83041	1.67295	0.0256	0.423265	yes
XLOC_007703	LOC113462653	NW_008246552.1:560152-568529	Control	inftected	OK	478.375	2128.9	2.15389	1.7223	0.0256	0.423265	yes
XLOC_000593	LOC103702434	NW_008246508.1:675803-683308	Control	inftected	OK	0.448816	6.03958	3.75025	2.55836	0.0261	0.423265	yes
XLOC_000026	rps18	NC_013991.2:70075-70381	Control	inftected	OK	111.631	21.6237	-2.36806	-2.11583	0.0263	0.423265	yes
XLOC_009736	LOC103708094	NW_008246575.1:845575-850691	Control	inftected	OK	0.745948	4.64721	2.63922	1.93173	0.02655	0.423265	yes
XLOC_018227	LOC103717483	NW_008246771.1:139444-144372	Control	inftected	OK	5.88356	17.6472	1.58468	1.5125	0.02685	0.423265	yes
XLOC_006283	LOC103704379	NW_008246539.1:1258947-1264067	Control	inftected	OK	3.62057	14.2081	1.97243	1.72282	0.02695	0.423265	yes
XLOC_011421	LOC103709958	NW_008246598.1:647119-653518	Control	inftected	OK	3.91209	19.134	2.29012	1.81116	0.02695	0.423265	yes
XLOC_000604	LOC103702719	NW_008246508.1:991423-997342	Control	inftected	OK	5.73678	1.36823	-2.06793	-1.14619	0.02725	0.423265	yes
XLOC_015271	LOC103714248	NW_008246676.1:578348-580570	Control	inftected	OK	8.49419	1.67228	-2.34466	-1.80285	0.0273	0.423265	yes
XLOC_021428	LOC103720952	NW_008246935.1:1324-1913	Control	inftected	OK	4.92484	24.2777	2.30148	1.89287	0.0273	0.423265	yes
XLOC_017941	LOC103717175	NW_008246759.1:352164-355461	Control	inftected	OK	1.47642	6.38576	2.11276	1.75825	0.02765	0.423893	yes
XLOC_008576	LOC103706860	NW_008246561.1:482074-490747	Control	inftected	OK	2.77878	10.0033	1.84795	1.69615	0.0278	0.423893	yes
XLOC_004331	LOC103702155	NW_008246525.1:1041062-1048571	Control	inftected	OK	6.08488	1.51865	-2.00244	-1.66909	0.0284	0.42926	yes
XLOC_005610	LOC103703664	NW_008246534.1:885614-896146	Control	inftected	OK	1.96805	6.90482	1.81084	1.65788	0.02875	0.42926	yes
XLOC_011821	LOC103710451	NW_008246605.1:487104-493751	Control	inftected	OK	3.50541	12.5061	1.83497	1.62362	0.02885	0.42926	yes
XLOC_012379	LOC103711021	NW_008246615.1:717788-818485	Control	inftected	OK	1.52243	5.88999	1.95189	1.53733	0.02995	0.43922	yes
XLOC_017338	LOC103716490	NW_008246737.1:148397-154608	Control	inftected	OK	1.6522	6.46413	1.96807	1.56212	0.0307	0.43922	yes
XLOC_011531	LOC103710079	NW_008246600.1:48660-49113	Control	inftected	OK	0	5.42318	inf	#NAME?	0.03075	0.43922	yes
XLOC_025781	LOC103696731	NW_008247574.1:8672-15564	Control	inftected	OK	4.65369	15.0864	1.6968	1.44477	0.0313	0.43922	yes
XLOC_004646	TRNAQ-CUG	NW_008246527.1:1036138-1036210	Control	inftected	OK	743.704	0	#NAME?	#NAME?	0.03145	0.43922	yes
XLOC_005391	LOC103703338	NW_008246532.1:1136859-1147587	Control	inftected	OK	5.66968	1.31743	-2.10555	-1.56646	0.03145	0.43922	yes
XLOC_013037	LOC103711777	NW_008246628.1:282426-284214	Control	inftected	OK	5.99006	20.5734	1.78014	1.62767	0.03145	0.43922	yes
XLOC_009080	LOC103707398	NW_008246567.1:42458-44841	Control	inftected	OK	12.4362	3.54001	-1.81273	-1.60291	0.03155	0.43922	yes
XLOC_015950	LOC103715004	NW_008246693.1:491817-495048	Control	inftected	OK	104.221	30.045	-1.79444	-1.56072	0.03175	0.43922	yes
XLOC_000361	LOC103701042	NW_008246507.1:4354307-4359941	Control	inftected	OK	2.05176	8.25019	2.00757	1.61523	0.0319	0.43922	yes
XLOC_010989	LOC103709468	NW_008246592.1:317082-323009	Control	inftected	OK	3.87846	13.5421	1.8039	1.6178	0.0322	0.440067	yes
XLOC_017639	LOC103716824	NW_008246747.1:225546-229898	Control	inftected	OK	2.13556	9.78658	2.19619	1.40723	0.0325	0.440676	yes
XLOC_014396	LOC103713267	NW_008246654.1:169034-170501	Control	inftected	OK	6.7052	1.28283	-2.38595	-1.8345	0.03285	0.440676	yes
XLOC_015456	LOC103714463	NW_008246681.1:270449-272738	Control	inftected	OK	1.21096	5.598	2.20876	1.76266	0.03305	0.440676	yes
XLOC_011570	LOC103710130	NW_008246600.1:741878-747754	Control	inftected	OK	7.80372	26.7682	1.77829	1.60607	0.0332	0.440676	yes
XLOC_022634	LOC113463755	NW_008247029.1:68043-68205	Control	inftected	OK	77.4172	687.851	3.15137	2.06676	0.03475	0.457955	yes
XLOC_013322	LOC103712101	NW_008246633.1:213252-221981	Control	inftected	OK	2.39224	7.37192	1.62368	1.51929	0.03525	0.46125	yes
XLOC_000011	trnG-GCC	NC_013991.2:36915-36986	Control	inftected	OK	17220.3	4483.81	-1.94131	-1.55068	0.03665	0.463615	yes
XLOC_000561	LOC103701057	NW_008246507.1:4395778-4412856	Control	inftected	OK	1.36095	5.45676	2.00343	1.64233	0.03675	0.463615	yes
XLOC_019506	LOC113463516	NW_008246826.1:62953-63151	Control	inftected	OK	408.949	1346.17	1.71887	1.53579	0.03685	0.463615	yes
XLOC_011997	LOC113462955	NW_008246608.1:330294-330456	Control	inftected	OK	3195.09	10786.6	1.75531	1.36306	0.0375	0.463615	yes
XLOC_018917	LOC103718216	NW_008246797.1:260733-263998	Control	inftected	OK	3.9901	13.6407	1.77342	1.55955	0.0377	0.463615	yes
XLOC_003844	LOC113462372	NW_008246522.1:326715-326876	Control	inftected	OK	1333.26	4336.37	1.70153	1.47845	0.038	0.463615	yes
XLOC_002658	TRNAR-CCG	NW_008246516.1:1712540-1712613	Control	inftected	OK	629.287	0	#NAME?	#NAME?	0.0386	0.463615	yes
XLOC_004922	TRNAE-CUC	NW_008246529.1:923382-923455	Control	inftected	OK	629.287	0	#NAME?	#NAME?	0.0386	0.463615	yes
XLOC_022401	TRNAS-AGA	NW_008247011.1:143646-143728	Control	inftected	OK	438.867	0	#NAME?	#NAME?	0.0386	0.463615	yes
XLOC_000307	LOC103695720	NW_008246507.1:3178376-3180240	Control	inftected	OK	1.62679	6.79431	2.0623	1.63829	0.03875	0.463615	yes
XLOC_008125	LOC103706384	NW_008246556.1:789985-797102	Control	inftected	OK	33.6092	11.6729	-1.52569	-1.47504	0.0388	0.463615	yes
XLOC_027835	LOC103698848	NW_008249735.1:3038-8600	Control	inftected	OK	5.11852	15.1077	1.56148	1.51984	0.03895	0.463615	yes
XLOC_015892	LOC103714941	NW_008246691.1:539596-542844	Control	inftected	OK	3.05011	9.80068	1.68402	1.56951	0.039	0.463615	yes
XLOC_002443	LOC103724244	NW_008246515.1:2145476-2151909	Control	inftected	OK	1.12012	8.02282	2.84045	1.91648	0.0392	0.463615	yes
XLOC_000173	ccmFc	NC_016740.1:268787-271104	Control	inftected	OK	4.70478	16.5956	1.8186	1.53459	0.04065	0.477702	yes
XLOC_000079	trnD-GUC	NC_013991.2:31348-31422	Control	inftected	OK	827282	216764	-1.93225	-1.44124	0.04115	0.47797	yes
XLOC_007446	LOC103705592	NW_008246549.1:235208-246569	Control	inftected	OK	2.12351	6.27544	1.56326	1.43582	0.0412	0.47797	yes
XLOC_017411	LOC103716602	NW_008246740.1:379829-388457	Control	inftected	OK	5.83573	19.5411	1.74353	1.53993	0.04145	0.47797	yes
XLOC_014511	LOC103713425	NW_008246658.1:215068-223037	Control	inftected	OK	3.49502	10.7387	1.61944	1.49428	0.0423	0.479479	yes
XLOC_000104	rps8	NC_013991.2:82269-82668	Control	inftected	OK	48.4948	13.5285	-1.84183	-1.50377	0.04265	0.479479	yes
XLOC_023931	LOC103723663	NW_008247169.1:39539-47048	Control	inftected	OK	1.00601	5.17636	2.36329	1.72044	0.0428	0.479479	yes
XLOC_015949	LOC103715001	NW_008246693.1:473314-479681	Control	inftected	OK	1.03209	5.36695	2.37854	1.52248	0.04315	0.479479	yes
XLOC_009430	LOC103707794	NW_008246571.1:1155759-1165472	Control	inftected	OK	4.72287	17.5192	1.8912	1.57656	0.04325	0.479479	yes
XLOC_027411	LOC103698430	NW_008248700.1:14883-22034	Control	inftected	OK	1.39151	5.14188	1.88564	1.62408	0.0433	0.479479	yes
XLOC_016126	LOC103715181,LOC103715182	NW_008246698.1:36586-50444	Control	inftected	OK	10.395	30.5188	1.5538	1.43774	0.0434	0.479479	yes
XLOC_012557	LOC103711198	NW_008246618.1:591381-603739	Control	inftected	OK	3.27463	13.5488	2.04876	1.61975	0.0439	0.48175	yes
XLOC_004109	LOC103702025	NW_008246524.1:1651009-1655345	Control	inftected	OK	2.17604	6.96714	1.67887	1.47629	0.0445	0.48175	yes
XLOC_020754	LOC113463596	NW_008246891.1:89374-93127	Control	inftected	OK	4.23901	14.1064	1.73455	1.43308	0.0445	0.48175	yes
XLOC_007502	LOC103705762	NW_008246550.1:707490-731663	Control	inftected	OK	2.46897	8.3412	1.75634	1.54945	0.04465	0.48175	yes
XLOC_026803	LOC103697800	NW_008248055.1:27968-29805	Control	inftected	OK	0.776225	5.15522	2.73149	1.84108	0.04555	0.485779	yes
XLOC_015090	LOC103714069	NW_008246672.1:148763-155490	Control	inftected	OK	5.8636	1.11312	-2.39718	-1.69858	0.04675	0.490602	yes
XLOC_024431	LOC103724206	NW_008247243.1:51192-54349	Control	inftected	OK	6.77796	1.92341	-1.81718	-1.55534	0.04675	0.490602	yes
XLOC_018682	LOC103717968	NW_008246787.1:219208-227867	Control	inftected	OK	3.21173	10.7486	1.74273	1.48658	0.0468	0.490602	yes
XLOC_000818	LOC103703633	NW_008246508.1:2371458-2373286	Control	inftected	OK	6.98485	21.6283	1.63062	1.50903	0.0471	0.490958	yes
XLOC_001785	LOC103714532	NW_008246512.1:1135877-1136930	Control	inftected	OK	8.68737	1.61331	-2.4289	-1.73416	0.04755	0.492512	yes
XLOC_004962	LOC103702880	NW_008246529.1:1778289-1781376	Control	inftected	OK	4.1727	16.6898	1.99991	1.63156	0.04805	0.492512	yes
XLOC_021710	LOC103721263	NW_008246957.1:6926-32564	Control	inftected	OK	1.33041	6.00735	2.17486	1.62849	0.04805	0.492513	yes
XLOC_001809	LOC103715024	NW_008246512.1:1784135-1793629	Control	inftected	OK	1.40894	5.43276	1.94708	1.53364	0.0488	0.496731	yes
XLOC_023989	LOC103723728	NW_008247175.1:108940-111557	Control	inftected	OK	2.65451	7.75231	1.54618	1.47505	0.049	0.496731	yes
XLOC_022489	LOC103722088	NW_008247018.1:144187-147672	Control	inftected	OK	1.21602	5.48553	2.17347	1.61957	0.04945	0.497262	yes
XLOC_010065	LOC103708469	NW_008246580.1:95721-98845	Control	inftected	OK	1.17181	6.74539	2.52516	1.64977	0.05025	0.497262	no
XLOC_017697	LOC103716886	NW_008246749.1:96851-97615	Control	inftected	OK	9.6511	35.3907	1.87461	1.52068	0.05025	0.497262	no
XLOC_020028	LOC103719440	NW_008246853.1:154031-156959	Control	inftected	OK	1.766	5.54595	1.65095	1.4598	0.05035	0.497262	no
XLOC_027484	LOC103698503	NW_008248813.1:16610-17644	Control	inftected	OK	24.6128	76.5574	1.63713	1.43732	0.0504	0.497262	no
XLOC_018342	LOC103717627	NW_008246775.1:21662-23333	Control	inftected	OK	8.36622	2.76338	-1.59814	-1.47532	0.05095	0.497731	no
XLOC_023528	LOC103723221	NW_008247117.1:87178-88159	Control	inftected	OK	18.8236	6.16761	-1.60976	-1.47582	0.05145	0.497731	no
XLOC_010004	LOC103708408	NW_008246579.1:461995-462809	Control	inftected	OK	19.0004	5.44083	-1.80413	-1.50905	0.05175	0.497731	no
XLOC_000706	LOC103704901	NW_008246508.1:3531464-3543690	Control	inftected	OK	4.78463	14.1275	1.56203	1.44941	0.0525	0.497731	no
XLOC_003453	LOC103701276	NW_008246520.1:1236563-1240428	Control	inftected	OK	1.91463	6.34776	1.72918	1.48735	0.0526	0.497731	no
XLOC_010588	LOC113462851	NW_008246587.1:708140-708337	Control	inftected	OK	3078.77	12307.6	1.99913	1.48824	0.05265	0.497731	no
XLOC_002991	LOC103700077	NW_008246517.1:1796151-1797171	Control	inftected	OK	5.57676	17.6916	1.66557	1.46802	0.0528	0.497731	no
XLOC_011837	LOC103710473	NW_008246605.1:860970-868266	Control	inftected	OK	2.49833	7.22904	1.53284	1.39684	0.053	0.497731	no
XLOC_026817	LOC103697816	NW_008248070.1:26281-28017	Control	inftected	OK	1.66109	7.02991	2.08138	1.62906	0.0532	0.497731	no
XLOC_022317	LOC103721909	NW_008247004.1:171641-176628	Control	inftected	OK	14.6257	4.76636	-1.61754	-1.41903	0.05345	0.497731	no
XLOC_004899	LOC103702776	NW_008246529.1:388651-397656	Control	inftected	OK	2.06337	10.1087	2.29252	1.65034	0.0537	0.497731	no
XLOC_015921	LOC103714960	NW_008246692.1:452177-453307	Control	inftected	OK	5.24259	16.1677	1.62476	1.40002	0.05375	0.497731	no
XLOC_005392	LOC103703341	NW_008246532.1:1159332-1160429	Control	inftected	OK	36.3642	12.4942	-1.54126	-1.37299	0.05465	0.497731	no
XLOC_020528	LOC103719993	NW_008246878.1:33692-38778	Control	inftected	OK	1.68613	5.59287	1.72987	1.42148	0.05475	0.497731	no
XLOC_017510	LOC103716684	NW_008246743.1:199496-202694	Control	inftected	OK	5.61221	1.75304	-1.67871	-1.469	0.0549	0.497731	no
XLOC_017206	LOC113463339	NW_008246734.1:55938-56095	Control	inftected	OK	206.055	711.048	1.78691	1.4887	0.0553	0.497731	no
XLOC_009332	LOC103707671	NW_008246570.1:175290-180560	Control	inftected	OK	8.33388	22.5962	1.43902	1.30645	0.0555	0.497731	no
XLOC_012148	LOC113462980	NW_008246611.1:678057-678160	Control	inftected	OK	748.035	2479.39	1.72881	1.36215	0.0565	0.497731	no
XLOC_008385	LOC103706661	NW_008246559.1:482047-484185	Control	inftected	OK	2.50518	8.19633	1.71007	1.41765	0.05675	0.497731	no
XLOC_013060	LOC103711759	NW_008246628.1:53358-55065	Control	inftected	OK	1.26725	5.08514	2.00459	1.52309	0.05675	0.497731	no
XLOC_015397	LOC103714374	NW_008246679.1:207234-221584	Control	inftected	OK	8.3334	2.97292	-1.48702	-1.38741	0.05675	0.497731	no
XLOC_023291	LOC103722965	NW_008247092.1:65458-72360	Control	inftected	OK	3.99143	12.5258	1.64992	1.43898	0.05685	0.497731	no
XLOC_007695	LOC103705911	NW_008246552.1:409988-418943	Control	inftected	OK	3.00069	8.64635	1.5268	1.37393	0.0574	0.497731	no
XLOC_001316	LOC103709576	NW_008246510.1:1658718-1662173	Control	inftected	OK	1.65603	10.7827	2.70292	1.98676	0.05755	0.497731	no
XLOC_001658	LOC103714181	NW_008246512.1:558527-575168	Control	inftected	OK	0.839564	4.89163	2.5426	1.70189	0.0579	0.497731	no
XLOC_011402	LOC103709971	NW_008246598.1:859965-865730	Control	inftected	OK	28.2907	10.5209	-1.42707	-1.39309	0.0582	0.497731	no
XLOC_025760	LOC103696702	NW_008247567.1:60013-67641	Control	inftected	OK	2.63477	9.59008	1.86387	1.50323	0.0588	0.497731	no
XLOC_003792	LOC103701642	NW_008246522.1:860714-866150	Control	inftected	OK	10.8466	3.85617	-1.492	-1.39906	0.05885	0.497731	no
XLOC_002788	LOC103697080	NW_008246516.1:2114305-2127221	Control	inftected	OK	1.58812	5.21904	1.71647	1.41613	0.05905	0.497731	no
XLOC_029369	LOC113462043	NW_008272612.1:637-790	Control	inftected	OK	1379.23	484.395	-1.50961	-1.3804	0.05905	0.497731	no
XLOC_019824	LOC103719237	NW_008246843.1:120085-126442	Control	inftected	OK	2.58679	9.11627	1.81728	1.48046	0.05925	0.497731	no
XLOC_009426	LOC113462768	NW_008246571.1:1022358-1022472	Control	inftected	OK	1713.53	5430.72	1.66417	1.37898	0.0593	0.497731	no
XLOC_016715	LOC103715836	NW_008246716.1:169665-176580	Control	inftected	OK	173.861	61.5227	-1.49874	-1.28985	0.05935	0.497731	no
XLOC_003957	LOC103701862	NW_008246523.1:1811675-1825154	Control	inftected	OK	1.39398	4.69874	1.75306	1.40426	0.06075	0.5051	no
XLOC_008577	LOC103706861	NW_008246561.1:495024-497234	Control	inftected	OK	73.7303	26.6475	-1.46825	-1.37275	0.06095	0.5051	no
XLOC_012942	LOC103711633	NW_008246626.1:110371-119098	Control	inftected	OK	2.83022	9.86876	1.80196	1.37999	0.06105	0.5051	no
XLOC_012036	LOC103710676	NW_008246609.1:787816-808233	Control	inftected	OK	3.38069	10.2489	1.60007	1.26466	0.0616	0.505179	no
XLOC_021709	LOC103721262	NW_008246957.1:228934-231109	Control	inftected	OK	0.923819	4.68141	2.34126	1.70167	0.0627	0.505179	no
XLOC_004340	LOC103702178	NW_008246525.1:1519959-1521634	Control	inftected	OK	22.0524	8.42554	-1.3881	-1.36861	0.06305	0.505179	no
XLOC_019498	LOC103718877	NW_008246825.1:103675-108423	Control	inftected	OK	2.9402	12.349	2.07041	1.48304	0.06375	0.505179	no
XLOC_025587	LOC103696495	NW_008247504.1:30872-35980	Control	inftected	OK	2.52632	8.16545	1.6925	1.36619	0.06395	0.505179	no
XLOC_016975	LOC103716109	NW_008246725.1:274246-278045	Control	inftected	OK	9.1958	2.8097	-1.71056	-1.40862	0.0643	0.505179	no
XLOC_008134	LOC103706405	NW_008246556.1:1071513-1077310	Control	inftected	OK	9.59971	3.34357	-1.5216	-1.36215	0.0645	0.505179	no
XLOC_015554	LOC113463208	NW_008246683.1:442270-442388	Control	inftected	OK	155.163	2691.09	4.11633	4.95768	0.06465	0.505179	no
XLOC_025063	LOC103695948	NW_008247369.1:50284-57426	Control	inftected	OK	4.72287	15.0203	1.66918	1.42976	0.06465	0.505179	no
XLOC_000112	trnL-CAA	NC_013991.2:96866-96947	Control	inftected	OK	344.321	0	#NAME?	#NAME?	0.0654	0.505179	no
XLOC_011706	TRNAC-GCA	NW_008246603.1:791969-792041	Control	inftected	OK	495.803	0	#NAME?	#NAME?	0.0654	0.505179	no
XLOC_026010	LOC103696974	NW_008247658.1:11227-21314	Control	inftected	OK	4.84833	1.62062	-1.58094	-1.39555	0.06545	0.505179	no
XLOC_012308	LOC103710965	NW_008246614.1:796301-801071	Control	inftected	OK	12.2035	32.326	1.4054	1.32631	0.06565	0.505179	no
XLOC_003505	LOC103701363	NW_008246520.1:2381222-2385337	Control	inftected	OK	5.06148	1.11486	-2.18269	-1.42723	0.06575	0.505179	no
XLOC_019537	LOC103718918	NW_008246826.1:283312-298820	Control	inftected	OK	148.813	50.7552	-1.55187	-1.34117	0.06585	0.505179	no
XLOC_017481	LOC103716652	NW_008246742.1:261412-277692	Control	inftected	OK	4.09674	11.2738	1.46043	1.3641	0.0659	0.505179	no
XLOC_010028	LOC103708443	NW_008246579.1:1010894-1019831	Control	inftected	OK	4.7618	13.1594	1.46652	1.36686	0.066	0.505179	no
XLOC_001156	LOC103709051	NW_008246510.1:966972-969339	Control	inftected	OK	1.46299	5.24844	1.84297	1.41229	0.0661	0.505179	no
XLOC_016186	LOC103715228	NW_008246699.1:83413-86274	Control	inftected	OK	3.65173	11.8716	1.70086	1.39103	0.0665	0.505179	no
XLOC_026419	LOC103697401	NW_008247834.1:41574-43745	Control	inftected	OK	2.75469	7.5599	1.45648	1.38032	0.0666	0.505179	no
XLOC_025314	LOC103696211	NW_008247427.1:83276-84248	Control	inftected	OK	8.86633	2.94755	-1.58882	-1.33925	0.06765	0.505179	no
XLOC_021008	LOC103720516	NW_008246906.1:111814-112944	Control	inftected	OK	11.8928	3.19915	-1.89432	-1.45236	0.0679	0.505179	no
XLOC_020725	LOC103720210	NW_008246890.1:47670-48755	Control	inftected	OK	1.6403	7.00223	2.09386	1.47875	0.068	0.505179	no
XLOC_029393	LOC113462050	NW_008273300.1:2-199	Control	inftected	OK	81.3752	250.118	1.61995	1.34022	0.0682	0.505179	no
XLOC_015466	LOC103714475	NW_008246681.1:428589-436957	Control	inftected	OK	2.74215	6.93845	1.33931	1.25348	0.06855	0.505179	no
XLOC_009348	LOC103707700	NW_008246570.1:823118-827119	Control	inftected	OK	6.32904	2.33422	-1.43904	-1.3184	0.06865	0.505179	no
XLOC_007156	LOC113462598	NW_008246546.1:661548-661665	Control	inftected	OK	159.553	1472.53	3.20619	4.00848	0.0687	0.505179	no
XLOC_024878	LOC103695739	NW_008247330.1:32771-34311	Control	inftected	OK	1.39838	5.74874	2.03949	1.42261	0.06885	0.505179	no
XLOC_010281	LOC103708703	NW_008246583.1:712450-713868	Control	inftected	OK	6.49981	17.6197	1.43872	1.38285	0.069	0.505179	no
XLOC_001068	LOC103706845	NW_008246509.1:1676514-1681754	Control	inftected	OK	2.61152	8.77796	1.749	1.42038	0.07045	0.50944	no
XLOC_026266	LOC103697241	NW_008247765.1:20307-22410	Control	inftected	OK	2.75136	7.69854	1.48444	1.34967	0.07045	0.50944	no
XLOC_009824	LOC103708219	NW_008246577.1:104900-111046	Control	inftected	OK	1.5832	6.21708	1.97339	1.24663	0.0708	0.50944	no
XLOC_016148	LOC103715190	NW_008246698.1:182726-194814	Control	inftected	OK	0.57391	4.6853	3.02924	1.80499	0.0712	0.50944	no
XLOC_003053	TRNAR-UCU	NW_008246518.1:743367-743440	Control	inftected	OK	0	417.648	inf	#NAME?	0.0713	0.50944	no
XLOC_020414	TRNAL-UAA	NW_008246872.1:270234-270317	Control	inftected	OK	0	284.741	inf	#NAME?	0.07145	0.50944	no
XLOC_017006	LOC103716162	NW_008246727.1:52743-59525	Control	inftected	OK	3.03649	9.22316	1.60286	1.34784	0.07175	0.50944	no
XLOC_000609	LOC103705230	NW_008246508.1:1107593-1109726	Control	inftected	OK	6.85124	17.3983	1.34451	1.27979	0.07235	0.50944	no
XLOC_006266	LOC103704353	NW_008246539.1:768270-772061	Control	inftected	OK	5.32639	1.61992	-1.71724	-1.34815	0.07235	0.50944	no
XLOC_007484	LOC103705680	NW_008246550.1:36254-43987	Control	inftected	OK	1.76274	6.43347	1.86777	1.43139	0.07255	0.50944	no
XLOC_003645	LOC103701470	NW_008246521.1:901360-913553	Control	inftected	OK	2.22725	5.97039	1.42256	1.35183	0.0728	0.50944	no
XLOC_028020	LOC103699017	NW_008250580.1:2453-8711	Control	inftected	OK	3.0671	8.30085	1.43638	1.30756	0.07315	0.50944	no
XLOC_010172	LOC103708620	NW_008246582.1:228785-235237	Control	inftected	OK	4.75068	12.833	1.43366	1.30329	0.0736	0.50944	no
XLOC_022555	TRNAM-CAU	NW_008247024.1:128710-131582	Control	inftected	OK	227.833	0	#NAME?	#NAME?	0.0739	0.50944	no
XLOC_015029	LOC113463175	NW_008246671.1:342708-342824	Control	inftected	OK	144.879	3421.72	4.5618	2.60845	0.07395	0.50944	no
XLOC_028356	LOC103699290	NW_008253145.1:25-4105	Control	inftected	OK	0.746199	9.21121	3.62576	2.05584	0.074	0.50944	no
XLOC_012149	LOC113462979	NW_008246611.1:678876-679107	Control	inftected	OK	37.6183	123.427	1.71416	1.34589	0.0755	0.515034	no
XLOC_009018	LOC103707349	NW_008246566.1:616287-624426	Control	inftected	OK	1.55326	5.59944	1.84998	1.43549	0.07565	0.515034	no
XLOC_002343	LOC103721295	NW_008246514.1:2537703-2540549	Control	inftected	OK	1.55187	4.91157	1.66218	1.41345	0.0764	0.518228	no
XLOC_019018	LOC103718348	NW_008246802.1:140978-148276	Control	inftected	OK	5.11249	13.2401	1.37281	1.2616	0.0772	0.521736	no
XLOC_003122	LOC103700736	NW_008246518.1:640612-641954	Control	inftected	OK	1.20476	10.4679	3.11916	1.78569	0.07765	0.522862	no
XLOC_011140	LOC103709637	NW_008246594.1:84520-86843	Control	inftected	OK	2.74208	8.73939	1.67226	1.31781	0.0787	0.523701	no
XLOC_013029	LOC103711762	NW_008246628.1:80111-84286	Control	inftected	OK	1.4693	4.6518	1.66266	1.28183	0.0791	0.523701	no
XLOC_023408	LOC103723099	NW_008247104.1:79119-79848	Control	inftected	OK	30.5789	8.71005	-1.81178	-1.38319	0.0805	0.523701	no
XLOC_029840	LOC113462243	NW_008300908.1:423-584	Control	inftected	OK	73.5733	441.186	2.58413	3.17442	0.08055	0.523701	no
XLOC_006137	LOC103704231	NW_008246538.1:543691-550434	Control	inftected	OK	1.99507	5.17808	1.37598	1.19719	0.0806	0.523701	no
XLOC_012791	LOC103711500	NW_008246623.1:618327-619070	Control	inftected	OK	6.39424	17.4386	1.44744	1.29366	0.0807	0.523701	no
XLOC_010656	LOC103709149	NW_008246588.1:552895-560490	Control	inftected	OK	2.52347	6.97554	1.4669	1.28901	0.08085	0.523701	no
XLOC_012265	LOC103710881	NW_008246613.1:342207-342889	Control	inftected	OK	1.77296	13.2116	2.89758	1.64386	0.08085	0.523701	no
XLOC_008798	LOC103707075	NW_008246563.1:542770-554462	Control	inftected	OK	3.40458	8.65038	1.34529	1.2228	0.0811	0.523701	no
XLOC_025367	LOC113461194	NW_008247439.1:75617-75702	Control	inftected	OK	6395.63	1822.17	-1.81143	-2.38553	0.08135	0.523701	no
XLOC_002586	LOC103695533	NW_008246516.1:153611-160178	Control	inftected	OK	3.37214	9.28084	1.46059	1.28903	0.0815	0.523701	no
XLOC_001874	LOC103716547	NW_008246513.1:371938-373589	Control	inftected	OK	6.03409	16.0777	1.41385	1.25003	0.08205	0.523701	no
XLOC_014483	LOC103713403	NW_008246657.1:301450-306889	Control	inftected	OK	5.29643	14.0386	1.40631	1.30518	0.0822	0.523701	no
XLOC_013348	LOC103712123	NW_008246633.1:515661-519599	Control	inftected	OK	11.7988	3.20388	-1.88075	-1.33572	0.08245	0.523701	no
XLOC_023816	LOC103723542	NW_008247152.1:105187-119371	Control	inftected	OK	2.37629	5.82077	1.2925	1.00937	0.08245	0.523701	no
XLOC_024561	LOC103724344	NW_008247266.1:9552-20112	Control	inftected	OK	4.21231	12.4994	1.56917	1.29342	0.08255	0.523701	no
XLOC_019253	LOC103718608	NW_008246813.1:287874-288666	Control	inftected	OK	2.16456	8.26651	1.93321	1.37438	0.08335	0.526646	no
XLOC_003619	LOC103701433	NW_008246521.1:262779-272253	Control	inftected	OK	1.21448	5.43452	2.16182	1.58551	0.08365	0.526718	no
XLOC_019752	LOC103719146	NW_008246839.1:116039-119390	Control	inftected	OK	12.756	5.32713	-1.25974	-1.23104	0.08395	0.526718	no
XLOC_023485	LOC103723173	NW_008247112.1:106666-109154	Control	inftected	OK	1.25058	5.254	2.07082	1.33803	0.08435	0.526718	no
XLOC_000020	cemA	NC_013991.2:62735-63431	Control	inftected	OK	37.7697	12.5998	-1.58383	-1.27334	0.08505	0.526718	no
XLOC_001552	LOC103712109	NW_008246511.1:1049723-1052810	Control	inftected	OK	45.2563	17.1488	-1.40001	-1.2754	0.0851	0.526718	no
XLOC_026567	LOC103697556	NW_008247912.1:41394-42521	Control	inftected	OK	1.57456	6.02082	1.93501	1.35214	0.08525	0.526718	no
XLOC_021087	LOC103720608	NW_008246913.1:61712-66831	Control	inftected	OK	2.61672	7.2418	1.46859	1.26086	0.0856	0.526718	no
XLOC_000132	rps7	NC_016740.1:99123-99570	Control	inftected	OK	7.43151	23.0883	1.63544	1.28598	0.08615	0.526718	no
XLOC_004785	LOC103702676	NW_008246528.1:1108666-1110738	Control	inftected	OK	35.8358	15.2364	-1.23388	-1.17851	0.0863	0.526718	no
XLOC_003599	LOC103701341	NW_008246520.1:2133776-2135869	Control	inftected	OK	7.2277	17.8841	1.30707	1.24709	0.08655	0.526718	no
XLOC_009381	LOC103707699	NW_008246570.1:797152-798355	Control	inftected	OK	4.8333	0.731722	-2.72364	-1.54748	0.08655	0.526718	no
XLOC_024641	LOC103695487	NW_008247283.1:12401-19443	Control	inftected	OK	2.17502	5.59732	1.36371	1.2476	0.08695	0.526718	no
XLOC_007683	LOC103705992	NW_008246552.1:71977-79529	Control	inftected	OK	1.13281	5.39781	2.25247	1.57123	0.0877	0.526718	no
XLOC_013343	LOC103712112	NW_008246633.1:342007-351799	Control	inftected	OK	11.9164	27.2932	1.19559	1.17314	0.0878	0.526718	no
XLOC_001425	LOC103711821	NW_008246511.1:652604-655317	Control	inftected	OK	2.21148	7.22202	1.70739	1.3362	0.0881	0.526718	no
XLOC_000746	LOC103702455	NW_008246508.1:697048-700582	Control	inftected	OK	1.5425	4.83463	1.64813	1.28554	0.08835	0.526718	no
XLOC_008900	TRNAE-CUC	NW_008246564.1:906031-906104	Control	inftected	OK	7256.13	626.473	-3.53388	-4.47328	0.08845	0.526718	no
XLOC_025727	LOC103696666	NW_008247556.1:36262-42150	Control	inftected	OK	4.90348	13.5999	1.47172	1.27368	0.0885	0.526718	no
XLOC_019987	LOC103719410	NW_008246852.1:152955-164689	Control	inftected	OK	2.22124	5.591	1.33174	1.23879	0.08915	0.528072	no
XLOC_000125	trnI-GAU	NC_013991.2:138288-139303	Control	inftected	OK	332.182	0	#NAME?	#NAME?	0.0893	0.528072	no
XLOC_011253	LOC103709771	NW_008246595.1:704984-710037	Control	inftected	OK	6.07246	2.13787	-1.50611	-1.1881	0.09015	0.530146	no
XLOC_010191	LOC103708648	NW_008246582.1:786733-911967	Control	inftected	OK	21.2385	59.4392	1.48473	1.17261	0.09055	0.530146	no
XLOC_005937	LOC103703961	NW_008246536.1:1262270-1268089	Control	inftected	OK	2.2125	12.1004	2.45131	1.743	0.0906	0.530146	no
XLOC_015253	LOC103714222	NW_008246676.1:50407-58292	Control	inftected	OK	26.8674	75.4397	1.48947	1.19416	0.0908	0.530146	no
XLOC_011335	LOC103709930	NW_008246597.1:573758-576872	Control	inftected	OK	6.5073	0.751317	-3.11456	-1.88467	0.092	0.530153	no
XLOC_029467	LOC103700372	NW_008275870.1:3-1086	Control	inftected	OK	2.90135	8.61093	1.56944	1.24145	0.0921	0.530153	no
XLOC_002509	LOC103722617	NW_008246515.1:1099809-1105504	Control	inftected	OK	5.06187	14.73	1.54101	1.25914	0.0922	0.530153	no
XLOC_020487	LOC103719947	NW_008246876.1:67589-69482	Control	inftected	OK	2.4433	6.68709	1.45255	1.22451	0.09235	0.530153	no
XLOC_008723	LOC113462715	NW_008246562.1:984745-984848	Control	inftected	OK	132.643	0	#NAME?	#NAME?	0.0931	0.530153	no
XLOC_009017	LOC103707347	NW_008246566.1:603764-612892	Control	inftected	OK	2.08987	5.33041	1.35083	1.16007	0.0931	0.530153	no
XLOC_023137	TRNAG-GCC	NW_008247077.1:11207-11278	Control	inftected	OK	426.649	0	#NAME?	#NAME?	0.0931	0.530153	no
XLOC_025504	TRNAL-UAA	NW_008247480.1:59756-59839	Control	inftected	OK	263.022	0	#NAME?	#NAME?	0.0931	0.530153	no
XLOC_006704	LOC113462579	NW_008246542.1:1437808-1437913	Control	inftected	OK	186640	40040.2	-2.22074	-1.30172	0.09365	0.530579	no
XLOC_010694	LOC103709158	NW_008246588.1:689720-691887	Control	inftected	OK	5.69222	1.95466	-1.54207	-1.2008	0.09375	0.530579	no
XLOC_016635	LOC103715730	NW_008246713.1:13423-15283	Control	inftected	OK	5.76595	2.14225	-1.42843	-1.21373	0.09475	0.533592	no
XLOC_019930	LOC103719342	NW_008246848.1:169452-170702	Control	inftected	OK	23.0793	8.99969	-1.35866	-1.23693	0.09505	0.533592	no
XLOC_002107	LOC103718448	NW_008246513.1:2786119-2787406	Control	inftected	OK	1.93866	5.75539	1.56985	1.26382	0.09515	0.533592	no
XLOC_020302	LOC103719734	NW_008246867.1:89984-104300	Control	inftected	OK	1.80884	5.43449	1.58708	1.10803	0.09585	0.534281	no
XLOC_023352	LOC103723027	NW_008247097.1:127740-136232	Control	inftected	OK	1.67721	5.18996	1.62966	1.23886	0.096	0.534281	no
XLOC_000101	rps11	NC_013991.2:81136-81553	Control	inftected	OK	78.1807	33.4574	-1.22449	-1.18535	0.0965	0.534281	no
XLOC_019071	LOC103718406	NW_008246805.1:339513-340793	Control	inftected	OK	5.95431	1.74092	-1.77409	-1.30193	0.0966	0.534281	no
XLOC_009852	LOC103708269	NW_008246577.1:945264-951692	Control	inftected	OK	2.35584	6.22867	1.40268	1.25451	0.0971	0.534281	no
XLOC_007176	LOC103705306	NW_008246546.1:1337485-1338991	Control	inftected	OK	2.6073	6.97371	1.41937	1.23756	0.0972	0.534281	no
XLOC_008786	LOC103707048	NW_008246563.1:216629-229041	Control	inftected	OK	2.25083	5.59217	1.31295	1.15588	0.0973	0.534281	no
XLOC_004514	LOC103702370	NW_008246526.1:1425887-1434597	Control	inftected	OK	2.41972	7.00524	1.53359	1.09889	0.0977	0.534886	no
XLOC_013898	LOC103712738	NW_008246644.1:254585-256613	Control	inftected	OK	12.4299	5.14747	-1.27188	-1.17156	0.09905	0.539433	no
XLOC_000119	ndhE	NC_013991.2:120800-121106	Control	inftected	OK	192.68	72.7474	-1.40524	-1.15506	0.0993	0.539433	no
XLOC_005645	LOC103703635	NW_008246534.1:363884-364999	Control	inftected	OK	5.11054	1.1152	-2.19617	-1.40869	0.09945	0.539433	no
XLOC_015819	TRNAA-UGC	NW_008246689.1:163789-163862	Control	inftected	OK	3467.52	563.255	-2.62205	-1.35088	0.0997	0.539433	no
XLOC_006755	LOC103704843	NW_008246542.1:1371535-1374132	Control	inftected	OK	1.23428	5.93011	2.26438	1.5775	0.10045	0.540628	no
XLOC_022396	LOC103721987	NW_008247010.1:151504-156066	Control	inftected	OK	2.4236	5.63747	1.2179	1.09683	0.1006	0.540628	no
XLOC_014788	LOC103713701	NW_008246665.1:96493-101044	Control	inftected	OK	10.404	3.69854	-1.49211	-1.2385	0.1008	0.540628	no
XLOC_001949	LOC103717940	NW_008246513.1:2066565-2068185	Control	inftected	OK	2.76312	6.96532	1.33389	1.20843	0.10135	0.542002	no
XLOC_003991	LOC103701782	NW_008246523.1:549591-551209	Control	inftected	OK	7.54103	0.587576	-3.68191	-1.97059	0.102	0.542366	no
XLOC_001488	LOC103712966	NW_008246511.1:2221573-2231854	Control	inftected	OK	1.93584	5.16848	1.41678	1.29157	0.10215	0.542366	no
XLOC_013721	LOC103712522	NW_008246640.1:562459-568394	Control	inftected	OK	2.27065	6.04189	1.41189	1.21618	0.1023	0.542366	no
XLOC_005229	LOC103703148	NW_008246531.1:962088-966846	Control	inftected	OK	12.1615	30.4246	1.32291	1.19059	0.10355	0.544973	no
XLOC_025467	LOC103696366	NW_008247468.1:12045-28172	Control	inftected	OK	5.79711	13.81	1.25231	1.15455	0.1037	0.544973	no
XLOC_015386	LOC103714390	NW_008246679.1:449486-451246	Control	inftected	OK	1.47289	5.45022	1.88767	1.25958	0.10435	0.544973	no
XLOC_017857	LOC103717093	NW_008246756.1:254780-255152	Control	inftected	OK	4.24843	21.6818	2.35148	1.29624	0.10445	0.544973	no
XLOC_014957	LOC103713916	NW_008246669.1:364523-370717	Control	inftected	OK	5.05764	1.55957	-1.69732	-1.25152	0.10455	0.544973	no
XLOC_014861	LOC103713809	NW_008246667.1:84654-89146	Control	inftected	OK	3.88247	9.3948	1.27489	1.19037	0.1047	0.544973	no
XLOC_018262	LOC103717512	NW_008246771.1:416430-419493	Control	inftected	OK	2.75505	6.49944	1.23824	1.1524	0.1049	0.544973	no
XLOC_014919	LOC103713873	NW_008246668.1:351420-357844	Control	inftected	OK	2.28438	5.04269	1.14239	1.10732	0.1052	0.544973	no
XLOC_007103	LOC103705272	NW_008246546.1:693606-697640	Control	inftected	OK	1.90662	6.40169	1.74744	1.23114	0.10545	0.544973	no
XLOC_025052	LOC103695936	NW_008247365.1:72447-76033	Control	inftected	OK	6.94233	17.8089	1.35911	1.19915	0.1058	0.545254	no
XLOC_007084	LOC103705232	NW_008246546.1:120426-125942	Control	inftected	OK	4.73489	11.3719	1.26407	1.01452	0.1068	0.545384	no
XLOC_000254	LOC103712782	NW_008246507.1:1790208-1800866	Control	inftected	OK	7.34045	2.4532	-1.58121	-1.25426	0.1076	0.545384	no
XLOC_018578	LOC103717850	NW_008246783.1:223956-232487	Control	inftected	OK	5.18796	11.6823	1.17108	1.11413	0.1093	0.545384	no
XLOC_029606	LOC113462122	NW_008281009.1:422-563	Control	inftected	OK	114.697	499.502	2.12266	2.70773	0.1093	0.545384	no
XLOC_008303	LOC103706563	NW_008246558.1:441831-446265	Control	inftected	OK	2.30601	5.29042	1.19798	1.14289	0.10955	0.545384	no
XLOC_026148	LOC103697115	NW_008247711.1:34503-35709	Control	inftected	OK	13.5904	5.79947	-1.2286	-1.10549	0.1096	0.545384	no
XLOC_024536	LOC103724317	NW_008247262.1:25520-37661	Control	inftected	OK	4.5903	11.5826	1.33529	1.11544	0.1097	0.545384	no
XLOC_025422	LOC103696311	NW_008247455.1:10371-14604	Control	inftected	OK	1.46591	6.27662	2.09819	1.47645	0.10995	0.545384	no
XLOC_006088	LOC103704108	NW_008246537.1:970739-980388	Control	inftected	OK	4.81447	1.69851	-1.50311	-0.954524	0.1113	0.545384	no
XLOC_027469	LOC113461513	NW_008248787.1:6295-6384	Control	inftected	OK	6092.32	2145.21	-1.50587	-1.21018	0.11155	0.545384	no
XLOC_017865	LOC103717078	NW_008246756.1:146628-147897	Control	inftected	OK	3.91469	10.0331	1.3578	1.16985	0.1121	0.545384	no
XLOC_018617	TRNAM-CAU	NW_008246785.1:9044-9233	Control	inftected	OK	2780.8	1016.67	-1.45164	-1.15361	0.11235	0.545384	no
XLOC_019291	LOC103718655	NW_008246815.1:265136-268647	Control	inftected	OK	5.27036	12.0424	1.19214	1.06642	0.11345	0.545384	no
XLOC_017359	LOC103716534	NW_008246738.1:43329-48653	Control	inftected	OK	2.01451	4.72175	1.22889	1.1374	0.1136	0.545384	no
XLOC_000811	LOC103703498	NW_008246508.1:2104430-2114558	Control	inftected	OK	9.96773	22.4974	1.17442	1.11481	0.1147	0.545384	no
XLOC_016115	LOC113463252	NW_008246697.1:356273-356912	Control	inftected	OK	10.33	2.49464	-2.04994	-1.24129	0.1148	0.545384	no
XLOC_002662	LOC113461425	NW_008246516.1:1809516-1809612	Control	inftected	OK	100.804	0	#NAME?	#NAME?	0.1153	0.545384	no
XLOC_004969	TRNAL-UAA	NW_008246530.1:112000-112083	Control	inftected	OK	159.543	0	#NAME?	#NAME?	0.1153	0.545384	no
XLOC_007634	TRNAS-GCU	NW_008246551.1:367142-367224	Control	inftected	OK	165.698	0	#NAME?	#NAME?	0.1153	0.545384	no
XLOC_007755	TRNAA-AGC	NW_008246552.1:406821-406894	Control	inftected	OK	237.593	0	#NAME?	#NAME?	0.1153	0.545384	no
XLOC_009538	TRNAR-ACG	NW_008246573.1:315026-315099	Control	inftected	OK	237.593	0	#NAME?	#NAME?	0.1153	0.545384	no
XLOC_010886	TRNAV-CAC	NW_008246591.1:542652-542726	Control	inftected	OK	227.833	0	#NAME?	#NAME?	0.1153	0.545384	no
XLOC_015330	TRNAV-UAC	NW_008246678.1:81749-81822	Control	inftected	OK	237.593	0	#NAME?	#NAME?	0.1153	0.545384	no
XLOC_018350	LOC113463419	NW_008246775.1:219946-220047	Control	inftected	OK	85.6935	0	#NAME?	#NAME?	0.1153	0.545384	no
XLOC_021795	LOC113463672	NW_008246965.1:8345-8430	Control	inftected	OK	148.086	0	#NAME?	#NAME?	0.1153	0.545384	no
XLOC_025634	TRNAS-UGA	NW_008247523.1:5264-5346	Control	inftected	OK	165.698	0	#NAME?	#NAME?	0.1153	0.545384	no
XLOC_028657	TRNAD-GUC	NW_008256994.1:351-423	Control	inftected	OK	247.901	0	#NAME?	#NAME?	0.1153	0.545384	no
XLOC_004391	LOC103702320	NW_008246526.1:926086-932259	Control	inftected	OK	1.86394	5.73645	1.62181	1.1949	0.1156	0.545384	no
XLOC_012920	LOC103711639	NW_008246626.1:236213-244947	Control	inftected	OK	2.45935	5.59049	1.1847	1.09817	0.11565	0.545384	no
XLOC_005700	LOC103703741	NW_008246535.1:143582-149825	Control	inftected	OK	1.71338	4.83502	1.49668	0.8165	0.1162	0.545384	no
XLOC_008566	LOC103706844	NW_008246561.1:222120-225459	Control	inftected	OK	8.87469	20.6755	1.22015	1.16243	0.1162	0.545384	no
XLOC_000130	rpl5	NC_016740.1:10113-10984	Control	inftected	OK	5.31763	13.1835	1.30988	1.1728	0.1165	0.545384	no
XLOC_028209	LOC113461715	NW_008251773.1:3325-3444	Control	inftected	OK	1974.25	804.021	-1.296	-1.1168	0.1172	0.545384	no
XLOC_000123	rps15	NC_013991.2:126243-126516	Control	inftected	OK	52.7538	13.1344	-2.00592	-1.87444	0.1173	0.545384	no
XLOC_004409	LOC113462431	NW_008246526.1:1291249-1291343	Control	inftected	OK	31844.3	117051	1.87803	1.16771	0.1173	0.545384	no
XLOC_002335	LOC103721104	NW_008246514.1:2404063-2422491	Control	inftected	OK	2.13799	4.77986	1.16071	1.15454	0.11775	0.545384	no
XLOC_011899	LOC103710530	NW_008246606.1:170170-171151	Control	inftected	OK	2.45088	6.76225	1.46421	1.17484	0.1181	0.545384	no
XLOC_021633	LOC113463653	NW_008246950.1:80666-80757	Control	inftected	OK	829.772	2528.01	1.60721	1.19275	0.1186	0.545384	no
XLOC_018425	LOC103717688	NW_008246777.1:224370-225550	Control	inftected	OK	17.6215	7.52984	-1.22665	-1.14812	0.11935	0.545384	no
XLOC_020961	TRNAA-AGC	NW_008246903.1:4148-4221	Control	inftected	OK	0	212.019	inf	#NAME?	0.1202	0.545384	no
XLOC_012202	LOC103710819	NW_008246612.1:193852-197947	Control	inftected	OK	1.60163	7.86837	2.29652	1.28818	0.1209	0.545384	no
XLOC_028537	LOC103699469	NW_008255249.1:57-349	Control	inftected	OK	129.983	284.318	1.12918	1.08234	0.12155	0.545384	no
XLOC_009246	LOC103707595	NW_008246569.1:521825-524367	Control	inftected	OK	25.2017	68.451	1.44155	1.11468	0.1218	0.545384	no
XLOC_016698	LOC108511594	NW_008246715.1:114594-116690	Control	inftected	OK	3.51408	8.28638	1.23759	1.13617	0.12225	0.545384	no
XLOC_004261	LOC103702200	NW_008246525.1:1780437-1789030	Control	inftected	OK	2.07638	5.28418	1.34761	1.14022	0.1223	0.545384	no
XLOC_002635	LOC103696377	NW_008246516.1:1367819-1373143	Control	inftected	OK	4.34872	10.1441	1.22197	1.10564	0.1227	0.545384	no
XLOC_004156	LOC103701977	NW_008246524.1:779947-785288	Control	inftected	OK	1.23045	5.68623	2.20829	1.36337	0.1227	0.545384	no
XLOC_003004	LOC113462087	NW_008246517.1:2128029-2128115	Control	inftected	OK	0	125.466	inf	#NAME?	0.12275	0.545384	no
XLOC_004429	LOC103702401	NW_008246526.1:1819067-1824864	Control	inftected	OK	1.2448	5.55571	2.15806	1.39834	0.12275	0.545384	no
XLOC_026666	TRNAQ-CUG	NW_008247962.1:33069-33141	Control	inftected	OK	0	217.884	inf	#NAME?	0.12275	0.545384	no
XLOC_003969	LOC103701877	NW_008246523.1:2052026-2052831	Control	inftected	OK	1.20675	5.64921	2.22692	1.24863	0.12305	0.545384	no
XLOC_004509	LOC103702365	NW_008246526.1:1377600-1380764	Control	inftected	OK	52.6354	20.0995	-1.38887	-1.13387	0.12365	0.545384	no
XLOC_008665	LOC103707006	NW_008246562.1:1066416-1073424	Control	inftected	OK	8.28113	18.8813	1.18906	1.10654	0.12365	0.545384	no
XLOC_007264	LOC113462604	NW_008246547.1:1107435-1107551	Control	inftected	OK	418.382	1159.73	1.4709	1.14645	0.1238	0.545384	no
XLOC_015121	LOC103714103	NW_008246673.1:325534-327249	Control	inftected	OK	2.37408	6.1571	1.37488	1.09717	0.1241	0.545384	no
XLOC_009875	LOC103708252	NW_008246577.1:688179-713723	Control	inftected	OK	4.78332	1.87956	-1.34762	-0.827159	0.1244	0.545384	no
XLOC_010715	LOC103709211	NW_008246589.1:310994-316242	Control	inftected	OK	1.60516	7.33673	2.19242	1.22551	0.1244	0.545384	no
XLOC_014386	LOC103713288	NW_008246654.1:539983-547638	Control	inftected	OK	12.4328	5.43191	-1.19462	-1.10858	0.12445	0.545384	no
XLOC_012933	LOC103711666	NW_008246626.1:690057-694546	Control	inftected	OK	1.49736	5.15155	1.78258	1.30874	0.12505	0.545384	no
XLOC_028524	LOC103699452	NW_008255068.1:51-353	Control	inftected	OK	49.5843	116.12	1.22766	1.13689	0.12545	0.545384	no
XLOC_002015	LOC103716826	NW_008246513.1:658283-659684	Control	inftected	OK	2.49845	6.68731	1.42039	1.13835	0.12555	0.545384	no
XLOC_026886	LOC103697898	NW_008248127.1:24363-29244	Control	inftected	OK	1.34461	6.20176	2.20549	1.34802	0.12585	0.545384	no
XLOC_007376	LOC103705504	NW_008246548.1:752755-756307	Control	inftected	OK	1.8373	4.73747	1.36653	1.13304	0.12605	0.545384	no
XLOC_017299	LOC103716456	NW_008246736.1:189784-203238	Control	inftected	OK	120.169	54.356	-1.14456	-1.07512	0.12635	0.545384	no
XLOC_005742	LOC103703822	NW_008246535.1:1314019-1316578	Control	inftected	OK	2.90275	8.56382	1.56084	1.2121	0.12715	0.545384	no
XLOC_007263	LOC113462605	NW_008246547.1:1105159-1105278	Control	inftected	OK	100.617	1705.8	4.08351	5.58379	0.12805	0.545384	no
XLOC_008010	LOC103706249	NW_008246555.1:482370-485314	Control	inftected	OK	0.521329	5.85299	3.48891	2.01697	0.12805	0.545384	no
XLOC_015358	LOC113463201	NW_008246678.1:492289-492487	Control	inftected	OK	18.5092	465.034	4.65102	5.32717	0.12805	0.545384	no
XLOC_022225	LOC103721814	NW_008246997.1:5223-14629	Control	inftected	OK	5.91984	12.8392	1.11692	1.0935	0.12815	0.545384	no
XLOC_001180	LOC103709505	NW_008246510.1:1566487-1569474	Control	inftected	OK	6.28787	2.86522	-1.13393	-1.08103	0.12825	0.545384	no
XLOC_022459	LOC103722052	NW_008247016.1:126846-127987	Control	inftected	OK	0.647624	6.12378	3.2412	1.89317	0.1287	0.545384	no
XLOC_024842	LOC103695702	NW_008247324.1:15446-22843	Control	inftected	OK	7.33524	3.32881	-1.13984	-1.06535	0.12905	0.545384	no
XLOC_022390	LOC103721977	NW_008247010.1:23910-27726	Control	inftected	OK	1.35718	5.01146	1.88462	0.947804	0.12915	0.545384	no
XLOC_020615	LOC103720082	NW_008246882.1:137980-143662	Control	inftected	OK	3.03781	6.95423	1.19486	1.08268	0.1293	0.545384	no
XLOC_014332	LOC113463110	NW_008246653.1:425622-429616	Control	inftected	OK	4.79649	1.40081	-1.77572	-1.19557	0.1298	0.545384	no
XLOC_023658	LOC103723364	NW_008247131.1:137004-152014	Control	inftected	OK	1.82993	4.65282	1.34632	1.11277	0.13015	0.545384	no
XLOC_002143	LOC103719712	NW_008246514.1:678105-683533	Control	inftected	OK	42.1212	18.2448	-1.20706	-1.08876	0.1302	0.545384	no
XLOC_007859	LOC103706022	NW_008246553.1:149911-157707	Control	inftected	OK	1.43361	5.07092	1.8226	1.30518	0.1302	0.545384	no
XLOC_023887	LOC103723623	NW_008247162.1:64281-81144	Control	inftected	OK	4.67876	0.956654	-2.29006	-1.16816	0.13025	0.545384	no
XLOC_009881	LOC103708259	NW_008246577.1:795555-801720	Control	inftected	OK	5.85314	13.6702	1.22375	1.12436	0.13075	0.545384	no
XLOC_025083	LOC103695966	NW_008247374.1:36270-45623	Control	inftected	OK	2.31682	6.04245	1.38299	1.10494	0.1309	0.545384	no
XLOC_004303	LOC103702122	NW_008246525.1:592961-599477	Control	inftected	OK	0.630568	4.93373	2.96795	1.71955	0.13165	0.545384	no
XLOC_019894	LOC103719312	NW_008246847.1:95048-95828	Control	inftected	OK	1.73411	6.03223	1.7985	1.15451	0.1317	0.545384	no
XLOC_008671	LOC103707036	NW_008246562.1:1221767-1222136	Control	inftected	OK	8.07217	28.3656	1.81312	1.60988	0.1318	0.545384	no
XLOC_006388	LOC103704518	NW_008246540.1:1017074-1019191	Control	inftected	OK	6.14858	13.7105	1.15695	1.08818	0.13195	0.545384	no
XLOC_008936	LOC103707270	NW_008246565.1:768670-772340	Control	inftected	OK	2.40219	6.5249	1.4416	1.10505	0.1324	0.545384	no
XLOC_000046	trnL-UAG	NC_013991.2:116878-116958	Control	inftected	OK	40113.5	15365.1	-1.38443	-1.11059	0.13265	0.545384	no
XLOC_025804	LOC103696759	NW_008247581.1:46165-50725	Control	inftected	OK	5.9555	15.3944	1.37011	1.0721	0.1327	0.545384	no
XLOC_029645	LOC103700537	NW_008284134.1:9-896	Control	inftected	OK	1.74329	6.98622	2.0027	1.11104	0.13315	0.545384	no
XLOC_017483	LOC113463359	NW_008246742.1:281231-281428	Control	inftected	OK	735.684	16.6661	-5.4641	-2.50402	0.1332	0.545384	no
XLOC_000106	rpl16	NC_013991.2:83338-84865	Control	inftected	OK	373.877	173.094	-1.11101	-1.03262	0.1337	0.545384	no
XLOC_023680	LOC103723391	NW_008247134.1:99783-101728	Control	inftected	OK	2.01308	9.55372	2.24666	1.38968	0.1341	0.545384	no
XLOC_019182	LOC103718524	NW_008246810.1:150113-169018	Control	inftected	OK	3.85095	8.95494	1.21747	1.02825	0.1342	0.545384	no
XLOC_016219	LOC103715297	NW_008246700.1:437508-442885	Control	inftected	OK	3.92621	9.13235	1.21785	0.953946	0.1348	0.545384	no
XLOC_002245	LOC103719362	NW_008246514.1:392978-393690	Control	inftected	OK	2.28373	9.16363	2.00453	1.11237	0.13495	0.545384	no
XLOC_024633	LOC103695474	NW_008247279.1:56026-61781	Control	inftected	OK	5.40345	13.1743	1.28577	1.08011	0.13515	0.545384	no
XLOC_023121	LOC103722793	NW_008247076.1:8128-14543	Control	inftected	OK	5.6095	13.1271	1.2266	1.05611	0.13535	0.545384	no
XLOC_006501	LOC103704615	NW_008246541.1:172791-175428	Control	inftected	OK	20.715	8.54767	-1.27707	-1.10958	0.1356	0.545384	no
XLOC_021518	LOC103721060	NW_008246942.1:150011-151626	Control	inftected	OK	21.2804	8.94883	-1.24976	-1.09904	0.13615	0.545384	no
XLOC_017248	LOC103716406	NW_008246734.1:357621-363510	Control	inftected	OK	3.68614	9.67895	1.39274	1.10584	0.13625	0.545384	no
XLOC_013113	LOC103711864	NW_008246629.1:433163-437093	Control	inftected	OK	11.3808	25.0416	1.13772	1.08091	0.13695	0.545384	no
XLOC_005812	LOC103703865	NW_008246536.1:113638-117918	Control	inftected	OK	3.60927	8.71537	1.27186	1.11411	0.1372	0.545384	no
XLOC_000093	psbJ	NC_013991.2:65629-65752	Control	inftected	OK	706.116	225.951	-1.6439	-1.15095	0.1376	0.545384	no
XLOC_019009	LOC103718326	NW_008246801.1:161141-163341	Control	inftected	OK	62.7525	28.764	-1.12541	-1.03188	0.1376	0.545384	no
XLOC_001537	LOC103711917	NW_008246511.1:791841-793248	Control	inftected	OK	1.97406	5.10679	1.37125	1.0934	0.1377	0.545384	no
XLOC_022946	LOC103722594	NW_008247062.1:4028-4886	Control	inftected	OK	5.63181	13.4113	1.25178	1.07909	0.13775	0.545384	no
XLOC_023902	LOC113461036	NW_008247165.1:97318-99254	Control	inftected	OK	20.3053	7.04943	-1.52628	-1.14641	0.1391	0.549549	no
XLOC_015368	LOC103714363	NW_008246679.1:65640-69186	Control	inftected	OK	2.07159	5.26463	1.34559	1.09827	0.1397	0.549771	no
XLOC_012168	LOC103710788	NW_008246611.1:651538-665407	Control	inftected	OK	2.59742	5.70974	1.13634	1.00088	0.1398	0.549771	no
XLOC_016468	LOC103715560	NW_008246708.1:387488-390404	Control	inftected	OK	2.59555	9.56638	1.88193	1.39255	0.14005	0.549771	no
XLOC_001577	LOC103712472	NW_008246511.1:1557955-1563401	Control	inftected	OK	8.19958	16.6156	1.01892	0.98995	0.14105	0.55135	no
XLOC_017334	LOC103716485	NW_008246737.1:82598-90616	Control	inftected	OK	6.06631	13.0019	1.09984	1.01609	0.14105	0.55135	no
XLOC_021388	LOC103720911	NW_008246932.1:16155-24134	Control	inftected	OK	4.77042	1.42033	-1.74789	-0.869254	0.14175	0.552915	no
XLOC_023538	LOC103723233	NW_008247118.1:131525-132674	Control	inftected	OK	2.70902	8.06418	1.57376	1.15596	0.14235	0.554084	no
XLOC_010895	LOC103709421	NW_008246591.1:781000-785027	Control	inftected	OK	2.92231	9.21745	1.65726	1.27352	0.14345	0.556795	no
XLOC_000162	nad3	NC_016740.1:687499-688278	Control	inftected	OK	11.5163	24.9193	1.11358	1.07544	0.14365	0.556795	no
XLOC_017645	LOC103716835	NW_008246747.1:414860-423020	Control	inftected	OK	1.73154	5.2268	1.59388	1.06051	0.1442	0.557755	no
XLOC_011468	LOC113462921	NW_008246599.1:909176-910175	Control	inftected	OK	42.2835	156.099	1.8843	1.11211	0.14475	0.558711	no
XLOC_015319	LOC103714292	NW_008246677.1:427553-431870	Control	inftected	OK	7.18748	16.0169	1.15603	1.03741	0.1455	0.560433	no
XLOC_019630	LOC103719034	NW_008246832.1:147175-150803	Control	inftected	OK	5.02636	10.7515	1.09695	1.05452	0.1461	0.561363	no
XLOC_000152	orf100	NC_016740.1:538502-538802	Control	inftected	OK	49.6554	113.766	1.19605	1.0504	0.14635	0.561363	no
XLOC_024655	LOC103695504	NW_008247284.1:36689-40029	Control	inftected	OK	2.28183	13.1434	2.52607	1.7115	0.1468	0.561921	no
XLOC_009004	LOC103707326	NW_008246566.1:146018-155039	Control	inftected	OK	0.659388	4.71792	2.83895	1.88482	0.1478	0.564578	no
XLOC_011605	LOC103710160	NW_008246601.1:73022-80842	Control	inftected	OK	3.3247	10.8259	1.70319	0.882502	0.1485	0.56608	no
XLOC_007269	LOC103705445	NW_008246547.1:1204381-1233879	Control	inftected	OK	83.9136	39.8806	-1.07322	-0.985305	0.14985	0.569634	no
XLOC_003642	LOC103701462	NW_008246521.1:769284-785255	Control	inftected	OK	3.54091	7.78359	1.13632	1.05711	0.15005	0.569634	no
XLOC_015344	LOC103714349	NW_008246678.1:560575-567572	Control	inftected	OK	0.968961	5.1489	2.40975	1.42587	0.15065	0.569946	no
XLOC_008334	LOC113462694	NW_008246558.1:306242-322822	Control	inftected	OK	242.48	1779.95	2.8759	3.33858	0.15075	0.569946	no
XLOC_029377	LOC113462044	NW_008272784.1:329-445	Control	inftected	OK	560.295	112.915	-2.31094	-1.2078	0.15145	0.571009	no
XLOC_006143	LOC103704240	NW_008246538.1:688279-691226	Control	inftected	OK	4.75687	10.3282	1.1185	1.00226	0.15165	0.571009	no
XLOC_026115	LOC103697082	NW_008247696.1:974-1562	Control	inftected	OK	12.2575	4.62963	-1.4047	-1.07418	0.15315	0.571621	no
XLOC_022011	LOC113463698	NW_008246979.1:87730-87849	Control	inftected	OK	719.268	238.529	-1.59237	-1.074	0.15325	0.571621	no
XLOC_020003	LOC103719427	NW_008246852.1:167094-184381	Control	inftected	OK	5.86753	12.5981	1.10238	1.02528	0.1536	0.571621	no
XLOC_018503	LOC103717777	NW_008246780.1:396565-399894	Control	inftected	OK	9.97388	23.2234	1.21935	1.05452	0.154	0.571621	no
XLOC_004630	LOC103702486	NW_008246527.1:530226-531107	Control	inftected	OK	11.8134	5.48155	-1.10776	-1.01751	0.1546	0.571621	no
XLOC_008823	LOC103707111	NW_008246563.1:1083482-1088370	Control	inftected	OK	11.2421	4.13518	-1.44289	-1.09428	0.1546	0.571621	no
XLOC_013593	LOC103712362	NW_008246638.1:156883-163123	Control	inftected	OK	5.05922	10.2947	1.02492	1.01167	0.1547	0.571621	no
XLOC_020274	LOC103719693	NW_008246865.1:120146-121197	Control	inftected	OK	1.82501	5.53752	1.60133	1.0433	0.1547	0.571621	no
XLOC_013668	LOC103712453	NW_008246639.1:457680-461876	Control	inftected	OK	13.0426	6.2147	-1.06948	-1.01459	0.15505	0.571621	no
XLOC_012158	LOC113462974	NW_008246611.1:224112-224201	Control	inftected	OK	1447.75	378.893	-1.93395	-1.14978	0.1555	0.571621	no
XLOC_002650	LOC103696571	NW_008246516.1:1613278-1614273	Control	inftected	OK	1.61139	4.81041	1.57786	1.11191	0.156	0.571621	no
XLOC_010663	LOC108511385	NW_008246588.1:806487-807256	Control	inftected	OK	34.5755	16.5583	-1.06219	-1.02284	0.15605	0.571621	no
XLOC_015091	LOC103714030	NW_008246672.1:188892-206019	Control	inftected	OK	18.8436	9.29088	-1.02019	-0.988671	0.15605	0.571621	no
XLOC_011236	LOC103709743	NW_008246595.1:327263-334807	Control	inftected	OK	2.41712	5.05677	1.06493	1.03713	0.15615	0.571621	no
XLOC_000103	infA	NC_013991.2:81919-82153	Control	inftected	OK	482.702	234.384	-1.04226	-0.954155	0.15695	0.573372	no
XLOC_020005	LOC103719417	NW_008246852.1:257409-259602	Control	inftected	OK	5.74149	12.1985	1.0872	1.03459	0.15725	0.573372	no
XLOC_012574	LOC103711248	NW_008246619.1:229589-230199	Control	inftected	OK	7.56276	1.97977	-1.93358	-1.1487	0.15795	0.574697	no
XLOC_008674	LOC103706915	NW_008246562.1:26451-30258	Control	inftected	OK	2.11372	6.62668	1.6485	1.20402	0.1585	0.574697	no
XLOC_000076	rpoC2	NC_013991.2:17306-21452	Control	inftected	OK	21.5748	9.54575	-1.17642	-0.980949	0.15875	0.574697	no
XLOC_028885	LOC113461906	NW_008260842.1:991-1147	Control	inftected	OK	475.177	211.281	-1.1693	-1.02827	0.1591	0.574697	no
XLOC_013489	LOC103712294	NW_008246636.1:586782-588491	Control	inftected	OK	1.87181	4.83761	1.36986	1.05045	0.16025	0.574697	no
XLOC_014123	LOC103713000	NW_008246649.1:387967-391638	Control	inftected	OK	1.28801	5.06019	1.97405	1.20654	0.1603	0.574697	no
XLOC_013582	LOC103712399	NW_008246638.1:677400-679432	Control	inftected	OK	4.88453	1.69392	-1.52785	-1.08466	0.16105	0.574697	no
XLOC_003737	LOC103701521	NW_008246521.1:1684072-1691659	Control	inftected	OK	4.12663	9.3922	1.1865	0.994967	0.1611	0.574697	no
XLOC_005469	LOC113462502	NW_008246533.1:1028642-1028840	Control	inftected	OK	166.081	352.625	1.08625	1.00728	0.1612	0.574697	no
XLOC_011881	LOC103710511	NW_008246606.1:470004-472019	Control	inftected	OK	78.3295	38.4348	-1.02714	-0.99593	0.1622	0.574697	no
XLOC_000069	trnS-GCU	NC_013991.2:8340-8428	Control	inftected	OK	32581.6	14329.1	-1.1851	-0.98306	0.16225	0.574697	no
XLOC_004652	LOC103702522	NW_008246527.1:1269280-1273198	Control	inftected	OK	6.32196	12.4853	0.981787	0.854195	0.16245	0.574697	no
XLOC_022754	LOC103722384	NW_008247043.1:146858-152004	Control	inftected	OK	6.79851	14.7094	1.11345	1.02162	0.16265	0.574697	no
XLOC_000303	LOC103723439	NW_008246507.1:3104033-3115351	Control	inftected	OK	2.37081	4.99089	1.07392	1.00179	0.1635	0.574697	no
XLOC_018242	LOC103717501	NW_008246771.1:307832-309915	Control	inftected	OK	6.93367	2.48536	-1.48017	-0.926567	0.16515	0.574697	no
XLOC_016384	LOC103715474	NW_008246706.1:463820-470641	Control	inftected	OK	5.41293	11.2091	1.05019	1.0095	0.16565	0.574697	no
XLOC_014833	LOC103713743	NW_008246666.1:1230-3665	Control	inftected	OK	2.33434	6.25872	1.42285	1.03852	0.1658	0.574697	no
XLOC_017144	LOC103716297,LOC103716298	NW_008246731.1:299254-307918	Control	inftected	OK	3.8709	8.29251	1.09914	0.906194	0.1659	0.574697	no
XLOC_023585	LOC103723287	NW_008247124.1:56657-63994	Control	inftected	OK	1.73986	4.6806	1.42772	1.10197	0.1663	0.574697	no
XLOC_009084	LOC103707400	NW_008246567.1:86611-93690	Control	inftected	OK	7.78565	16.2825	1.06443	0.968392	0.16675	0.574697	no
XLOC_004859	LOC103702852	NW_008246529.1:1388655-1392000	Control	inftected	OK	11.0723	22.9365	1.05069	1.0072	0.1671	0.574697	no
XLOC_021571	LOC103721117	NW_008246946.1:168001-173842	Control	inftected	OK	2.28895	4.64605	1.02132	0.959196	0.16725	0.574697	no
XLOC_018605	LOC103717873	NW_008246784.1:80341-81923	Control	inftected	OK	9.36182	4.32519	-1.11402	-1.02279	0.1675	0.574697	no
XLOC_010980	LOC103709457	NW_008246592.1:171808-183190	Control	inftected	OK	6.43914	2.6741	-1.26782	-0.907087	0.16775	0.574697	no
XLOC_017159	LOC113463332	NW_008246732.1:210480-210677	Control	inftected	OK	43.7389	130.192	1.57366	1.08449	0.16775	0.574697	no
XLOC_007400	LOC103705545	NW_008246548.1:1295906-1298185	Control	inftected	OK	3.06441	6.44632	1.07287	1.0125	0.1679	0.574697	no
XLOC_017638	LOC103716822	NW_008246747.1:199017-200442	Control	inftected	OK	9.01678	18.4785	1.03516	0.969776	0.1682	0.574697	no
XLOC_010036	LOC103708466	NW_008246580.1:49062-56377	Control	inftected	OK	2.65514	6.12364	1.2056	1.02847	0.16855	0.574697	no
XLOC_024832	LOC103695693	NW_008247321.1:31914-36417	Control	inftected	OK	3.5837	8.32675	1.21631	1.00621	0.16855	0.574697	no
XLOC_004986	LOC103702948	NW_008246530.1:493039-496191	Control	inftected	OK	10.1835	5.18672	-0.973345	-0.956983	0.1687	0.574697	no
XLOC_025383	LOC103696273	NW_008247444.1:6002-76494	Control	inftected	OK	7.86979	3.65268	-1.10737	-0.891663	0.1689	0.574697	no
XLOC_004808	LOC103702718	NW_008246528.1:1822422-1828122	Control	inftected	OK	3.83376	9.172	1.25848	1.00137	0.16895	0.574697	no
XLOC_020393	LOC103719821	NW_008246871.1:98760-101516	Control	inftected	OK	2.26673	4.85638	1.09927	0.818071	0.169	0.574697	no
XLOC_002703	LOC103697608	NW_008246516.1:127563-130864	Control	inftected	OK	10.7297	5.09042	-1.07576	-1.00661	0.16905	0.574697	no
XLOC_025558	LOC103696460	NW_008247497.1:285-11488	Control	inftected	OK	2.48193	5.6573	1.18865	0.986867	0.16915	0.574697	no
XLOC_027690	LOC103698707	NW_008249279.1:7844-8688	Control	inftected	OK	1.284	5.06748	1.98062	1.19393	0.1694	0.574697	no
XLOC_022306	LOC103721893	NW_008247003.1:184766-189023	Control	inftected	OK	1.74012	5.65961	1.70152	1.02816	0.16945	0.574697	no
XLOC_023196	LOC103722878	NW_008247083.1:48632-52561	Control	inftected	OK	2.46772	5.56944	1.17436	1.00196	0.1698	0.574828	no
XLOC_009715	LOC103708119	NW_008246575.1:237411-243516	Control	inftected	OK	2.90033	6.15972	1.08665	0.963342	0.17015	0.574957	no
XLOC_027246	LOC103698253	NW_008248486.1:20688-23446	Control	inftected	OK	2.5242	5.9556	1.23842	0.978186	0.1705	0.575087	no
XLOC_022888	LOC103722544	NW_008247057.1:106878-111627	Control	inftected	OK	2.40872	4.97643	1.04684	0.976418	0.17185	0.577485	no
XLOC_008127	LOC113462680	NW_008246556.1:881322-881410	Control	inftected	OK	19757.9	8662.05	-1.18965	-0.929539	0.17205	0.577485	no
XLOC_019138	LOC103718466	NW_008246808.1:158768-162590	Control	inftected	OK	1.3852	4.90093	1.82296	1.12012	0.17215	0.577485	no
XLOC_006118	LOC103704200	NW_008246538.1:44202-49005	Control	inftected	OK	356.275	167.776	-1.08645	-0.938116	0.1729	0.578234	no
XLOC_016778	LOC103715891	NW_008246718.1:203426-210117	Control	inftected	OK	5.10228	10.7416	1.07399	0.999424	0.173	0.578234	no
XLOC_021631	LOC103721171	NW_008246950.1:24214-29245	Control	inftected	OK	2.4527	9.32394	1.92657	1.054	0.1736	0.578599	no
XLOC_009760	LOC103708158	NW_008246576.1:303926-307069	Control	inftected	OK	9.49782	4.50231	-1.07693	-0.999568	0.1738	0.578599	no
XLOC_024244	LOC103724003	NW_008247212.1:33533-41521	Control	inftected	OK	1.17563	4.7352	2.00999	1.04631	0.17405	0.578599	no
XLOC_000202	LOC103697083	NW_008246507.1:380984-389946	Control	inftected	OK	4.48127	9.59332	1.09812	1.00001	0.1756	0.581821	no
XLOC_002642	LOC113461424	NW_008246516.1:1463494-1463612	Control	inftected	OK	103.442	458.062	2.14672	2.33181	0.17565	0.581821	no
XLOC_009673	LOC103708055	NW_008246575.1:327654-329070	Control	inftected	OK	14.2908	6.3343	-1.17383	-0.987271	0.17605	0.582101	no
XLOC_023176	LOC103722852	NW_008247080.1:134027-139395	Control	inftected	OK	7.70014	14.8384	0.94638	0.933453	0.17795	0.586388	no
XLOC_011929	LOC103710562	NW_008246607.1:874162-878032	Control	inftected	OK	16.2221	32.1273	0.985838	0.956301	0.17805	0.586388	no
XLOC_003244	LOC103701029	NW_008246519.1:1277710-1279470	Control	inftected	OK	4.63366	9.0083	0.959102	0.932443	0.1783	0.586388	no
XLOC_016617	LOC108511590	NW_008246712.1:222537-224487	Control	inftected	OK	4.74579	12.7314	1.42367	1.01072	0.1788	0.586808	no
XLOC_011050	LOC103709606	NW_008246593.1:875176-901193	Control	inftected	OK	0.742531	14.612	4.29856	2.22794	0.17915	0.586808	no
XLOC_029414	LOC103700319	NW_008274009.1:6-1141	Control	inftected	OK	3.60554	8.15709	1.17784	0.946631	0.17965	0.586808	no
XLOC_013690	LOC103712510	NW_008246640.1:384201-392834	Control	inftected	OK	13.0586	5.17393	-1.33567	-1.00068	0.1797	0.586808	no
XLOC_000105	rpl14	NC_013991.2:82843-83212	Control	inftected	OK	121.306	59.166	-1.03581	-0.974035	0.1812	0.589555	no
XLOC_000013	trnL-UAA	NC_013991.2:47961-48558	Control	inftected	OK	2117.21	790.885	-1.42062	-0.992289	0.1813	0.589555	no
XLOC_016566	LOC113460899	NW_008246711.1:307902-312137	Control	inftected	OK	9.82668	4.92834	-0.995604	-0.971841	0.1815	0.589555	no
XLOC_022494	LOC103722080	NW_008247018.1:31002-36329	Control	inftected	OK	2.01788	5.42241	1.42609	0.86693	0.1821	0.589915	no
XLOC_013602	LOC103712375	NW_008246638.1:275841-277089	Control	inftected	OK	1.98885	6.86029	1.78634	1.1373	0.18225	0.589914	no
XLOC_008459	LOC103706673	NW_008246559.1:604290-615361	Control	inftected	OK	2.87893	5.96044	1.04989	1.0054	0.18305	0.591466	no
XLOC_022661	LOC103722277	NW_008247032.1:122089-124848	Control	inftected	OK	2.37455	5.16468	1.12102	0.952709	0.18355	0.592045	no
XLOC_024828	LOC103695687	NW_008247320.1:76137-77244	Control	inftected	OK	4.4348	9.89359	1.15763	0.941054	0.18425	0.592418	no
XLOC_014974	LOC103713923	NW_008246669.1:552729-553527	Control	inftected	OK	5.96748	2.30822	-1.37034	-1.00969	0.1849	0.592418	no
XLOC_013785	TRNAA-CGC	NW_008246641.1:724186-724259	Control	inftected	OK	3872.1	1620.16	-1.25698	-0.91898	0.18495	0.592418	no
XLOC_014466	LOC103713371	NW_008246656.1:144135-145843	Control	inftected	OK	4.78556	2.00313	-1.25643	-0.994338	0.18495	0.592418	no
XLOC_013617	LOC103712421	NW_008246639.1:53687-58955	Control	inftected	OK	3.13662	6.22431	0.988706	0.949764	0.18555	0.59331	no
XLOC_012153	LOC103710799	NW_008246611.1:788811-792294	Control	inftected	OK	16.8575	32.0023	0.924783	0.92383	0.18635	0.593961	no
XLOC_028782	LOC113461878	NW_008259150.1:976-1138	Control	inftected	OK	29.7007	413.389	3.79893	4.37228	0.1868	0.593961	no
XLOC_025439	LOC103696332	NW_008247460.1:10356-11331	Control	inftected	OK	0.990397	12.6174	3.67127	1.96526	0.18695	0.593961	no
XLOC_009521	LOC103707864	NW_008246572.1:1084642-1091209	Control	inftected	OK	0.451978	4.77213	3.40031	1.66637	0.18765	0.593961	no
XLOC_005972	LOC103704050	NW_008246537.1:453463-466719	Control	inftected	OK	199.103	100.492	-0.986428	-0.905067	0.18775	0.593961	no
XLOC_026193	LOC103697163	NW_008247732.1:9557-12420	Control	inftected	OK	5.91163	12.6433	1.09674	0.942703	0.18805	0.593961	no
XLOC_014848	LOC103713767	NW_008246666.1:398739-400165	Control	inftected	OK	4.25201	8.6315	1.02147	0.951481	0.18905	0.593961	no
XLOC_017502	LOC103716674	NW_008246743.1:24346-36626	Control	inftected	OK	4.29281	9.26077	1.10921	0.946486	0.1892	0.593961	no
XLOC_022019	LOC103721573	NW_008246979.1:99098-100005	Control	inftected	OK	47.5147	97.2538	1.03338	0.952188	0.1907	0.593961	no
XLOC_025665	LOC103696597	NW_008247537.1:25310-29841	Control	inftected	OK	0.937231	8.41953	3.16726	1.65313	0.1907	0.593961	no
XLOC_019430	LOC103718816	NW_008246822.1:282918-292141	Control	inftected	OK	2.62978	4.99231	0.924768	0.824584	0.1915	0.593961	no
XLOC_023052	LOC103722711	NW_008247070.1:9136-12885	Control	inftected	OK	10.7255	4.94849	-1.11599	-0.934058	0.19245	0.593961	no
XLOC_011996	LOC113462956	NW_008246608.1:327163-327325	Control	inftected	OK	1933.51	4070.23	1.07388	0.954646	0.1928	0.593961	no
XLOC_017352	LOC103716513	NW_008246737.1:352668-357018	Control	inftected	OK	15.5741	34.0112	1.12686	0.905838	0.1934	0.593961	no
XLOC_006076	LOC103704082	NW_008246537.1:742460-743341	Control	inftected	OK	0.667224	5.23352	2.97154	1.4739	0.1935	0.593961	no
XLOC_010698	LOC103709159	NW_008246588.1:740901-745060	Control	inftected	OK	5.13937	10.387	1.01511	0.933579	0.1935	0.593961	no
XLOC_006293	LOC103704432	NW_008246539.1:1382893-1393357	Control	inftected	OK	2.69124	5.8632	1.12342	0.937504	0.19355	0.593961	no
XLOC_023976	LOC103723710	NW_008247173.1:100944-106693	Control	inftected	OK	6.77217	14.8192	1.12978	0.9836	0.19355	0.593961	no
XLOC_007622	LOC103705775	NW_008246551.1:140897-141511	Control	inftected	OK	7.05751	2.55506	-1.4658	-0.959254	0.1936	0.593961	no
XLOC_021079	LOC103720607	NW_008246913.1:48085-49288	Control	inftected	OK	2.37343	5.39719	1.18523	0.939916	0.1939	0.593961	no
XLOC_002691	LOC103697450	NW_008246516.1:2451933-2465855	Control	inftected	OK	3.31287	7.34417	1.14852	1.00134	0.19475	0.593961	no
XLOC_027868	LOC103698881	NW_008249863.1:67-1153	Control	inftected	OK	6.15508	12.7488	1.05051	0.950816	0.19525	0.593961	no
XLOC_008693	LOC103706942	NW_008246562.1:354563-363324	Control	inftected	OK	8.09764	3.70931	-1.12635	-0.941452	0.1954	0.593961	no
XLOC_000474	LOC103718830	NW_008246507.1:2490610-2492330	Control	inftected	OK	3.63336	7.79468	1.10119	0.907394	0.19595	0.593961	no
XLOC_000010	psbZ	NC_013991.2:36438-36627	Control	inftected	OK	520.741	215.38	-1.27368	-0.967658	0.1962	0.593961	no
XLOC_000122	ndhA	NC_013991.2:122821-126137	Control	inftected	OK	24.8655	11.8249	-1.07231	-0.905116	0.1969	0.593961	no
XLOC_000039	trnA-UGC	NC_013991.2:106436-107310	Control	inftected	OK	1020.98	69.6081	-3.87456	-3.00631	0.1972	0.593961	no
XLOC_006901	LOC103705085	NW_008246544.1:1359755-1370670	Control	inftected	OK	7.15094	3.69621	-0.952086	-0.912415	0.1972	0.593961	no
XLOC_026985	LOC113461410	NW_008248209.1:15890-16051	Control	inftected	OK	79.0395	5.38872	-3.87456	-2.04789	0.1972	0.593961	no
XLOC_013217	LOC103711977	NW_008246631.1:180523-181303	Control	inftected	OK	58.3555	28.572	-1.03027	-0.946392	0.19725	0.593961	no
XLOC_021662	LOC103721211	NW_008246952.1:115579-119896	Control	inftected	OK	1.82167	6.06357	1.73491	0.937237	0.19755	0.593961	no
XLOC_012858	LOC103711524	NW_008246624.1:89600-92489	Control	inftected	OK	3.23821	7.48549	1.2089	0.930336	0.1976	0.593961	no
XLOC_013424	LOC103712213	NW_008246635.1:41194-46082	Control	inftected	OK	2.91991	6.04837	1.05062	0.936601	0.1976	0.593961	no
XLOC_018764	LOC103718046	NW_008246790.1:314259-316405	Control	inftected	OK	7.77627	14.9996	0.947775	0.925678	0.1978	0.593961	no
XLOC_029748	LOC113462193	NW_008292405.1:284-403	Control	inftected	OK	1151.64	2261.97	0.973892	0.934523	0.19815	0.593961	no
XLOC_004192	LOC103702040	NW_008246524.1:1864272-1871101	Control	inftected	OK	2.42133	5.403	1.15796	0.940266	0.1982	0.593961	no
XLOC_018701	LOC103717979	NW_008246787.1:375468-383527	Control	inftected	OK	6.20601	13.1297	1.08109	0.970307	0.1986	0.593961	no
XLOC_029310	LOC103700223	NW_008270974.1:9-1246	Control	inftected	OK	4.92855	13.9412	1.50012	1.20498	0.19875	0.593961	no
XLOC_005390	LOC103703339	NW_008246532.1:1124462-1127011	Control	inftected	OK	2.6296	5.06762	0.946465	0.894083	0.1992	0.593961	no
XLOC_010540	LOC103708985	NW_008246586.1:615084-616019	Control	inftected	OK	5.71554	2.43694	-1.22982	-0.952498	0.20015	0.593961	no
XLOC_000155	orf192	NC_016740.1:561847-562423	Control	inftected	OK	50.6566	105.319	1.05594	0.889678	0.20025	0.593961	no
XLOC_024954	LOC103695821	NW_008247346.1:58796-61422	Control	inftected	OK	1.25975	7.90739	2.65007	1.43293	0.20055	0.593961	no
XLOC_000124	ycf1	NC_013991.2:126898-132532	Control	inftected	OK	4.89796	1.70894	-1.51908	-0.914276	0.2007	0.593961	no
XLOC_020312	LOC103719748	NW_008246867.1:270393-274181	Control	inftected	OK	4.07563	7.65288	0.90898	0.839168	0.2008	0.593961	no
XLOC_016078	LOC103715133	NW_008246697.1:100842-105131	Control	inftected	OK	1.50645	4.74823	1.65623	1.01555	0.20105	0.593961	no
XLOC_003580	LOC103701302	NW_008246520.1:1564618-1570810	Control	inftected	OK	3.36405	8.09821	1.2674	0.95976	0.20145	0.593961	no
XLOC_021284	LOC103720806	NW_008246925.1:109212-116758	Control	inftected	OK	4.78544	9.4147	0.976264	0.933656	0.20145	0.593961	no
XLOC_000737	LOC103702271	NW_008246508.1:401730-404405	Control	inftected	OK	7.11666	13.8197	0.957451	0.92392	0.2016	0.593961	no
XLOC_022063	LOC103721633	NW_008246982.1:199158-205851	Control	inftected	OK	2.20167	4.85894	1.14204	0.880706	0.2016	0.593961	no
XLOC_003349	LOC103701027	NW_008246519.1:1266545-1272097	Control	inftected	OK	5.80824	2.84553	-1.0294	-0.908845	0.20185	0.593961	no
XLOC_007420	LOC103705607	NW_008246549.1:587220-592169	Control	inftected	OK	2.72585	5.60356	1.03964	0.943614	0.2024	0.594631	no
XLOC_015864	LOC103714878	NW_008246690.1:200253-207452	Control	inftected	OK	2.44565	4.80524	0.974394	0.936735	0.2028	0.594859	no
XLOC_005607	LOC103703656	NW_008246534.1:761363-782961	Control	inftected	OK	2.41106	4.77914	0.987086	0.888046	0.2043	0.597035	no
XLOC_027509	LOC103698527	NW_008248855.1:7836-10949	Control	inftected	OK	4.3661	8.43374	0.949828	0.914623	0.20485	0.597035	no
XLOC_001819	LOC103715296	NW_008246512.1:2097537-2110306	Control	inftected	OK	2.54354	4.91119	0.949237	0.890659	0.205	0.597035	no
XLOC_015250	LOC103714249	NW_008246676.1:589933-597732	Control	inftected	OK	7.49342	16.232	1.11514	0.945201	0.20515	0.597035	no
XLOC_024746	LOC103695592	NW_008247302.1:87774-103738	Control	inftected	OK	0	4.6443	inf	#NAME?	0.2066	0.597035	no
XLOC_008913	LOC103707242	NW_008246565.1:247228-260308	Control	inftected	OK	0.486768	5.49909	3.49789	0.823951	0.2073	0.597035	no
XLOC_016147	LOC103715186	NW_008246698.1:133057-180555	Control	inftected	OK	1.80197	5.36507	1.57403	0.888661	0.2073	0.597035	no
XLOC_000299	LOC103722238	NW_008246507.1:2865636-2875430	Control	inftected	OK	2.31313	4.85252	1.06889	0.925347	0.2074	0.597035	no
XLOC_001633	LOC103713309	NW_008246511.1:2932559-2934640	Control	inftected	OK	4.92279	9.37657	0.929585	0.898681	0.20775	0.597035	no
XLOC_000890	LOC103705722	NW_008246509.1:178667-197087	Control	inftected	OK	3.08983	5.77897	0.903285	0.799348	0.20795	0.597035	no
XLOC_000642	LOC103703295	NW_008246508.1:1735983-1740633	Control	inftected	OK	7.09344	14.1172	0.992893	0.914819	0.20825	0.597035	no
XLOC_008321	LOC103706592	NW_008246558.1:1017750-1024992	Control	inftected	OK	6.57651	12.9939	0.982442	0.88022	0.2089	0.597035	no
XLOC_018677	LOC113463451	NW_008246787.1:129175-129373	Control	inftected	OK	15.2571	87.3851	2.51791	2.41385	0.20915	0.597035	no
XLOC_001244	LOC103710823	NW_008246510.1:3161266-3162147	Control	inftected	OK	7.36141	14.3376	0.961745	0.892577	0.2094	0.597035	no
XLOC_015483	LOC103714462	NW_008246681.1:255316-259213	Control	inftected	OK	3.1363	6.54201	1.06067	0.923876	0.20985	0.597035	no
XLOC_002652	LOC103696598	NW_008246516.1:1645524-1647400	Control	inftected	OK	2.39334	6.14706	1.36087	1.01926	0.2101	0.597035	no
XLOC_007759	LOC103705921	NW_008246552.1:504649-511981	Control	inftected	OK	4.52423	11.9974	1.40698	1.08307	0.21035	0.597035	no
XLOC_029935	LOC113462284	NW_008312893.1:6-585	Control	inftected	OK	7.3542	20.7496	1.49644	0.927665	0.21045	0.597035	no
XLOC_010125	LOC103708588	NW_008246581.1:955920-963380	Control	inftected	OK	2.15256	5.23172	1.28123	0.960208	0.21125	0.597035	no
XLOC_011961	LOC103710588	NW_008246608.1:258144-266543	Control	inftected	OK	9.37706	5.13613	-0.868453	-0.829587	0.2115	0.597035	no
XLOC_020883	LOC103720377	NW_008246899.1:56933-61175	Control	inftected	OK	3.67555	7.63685	1.05502	0.874139	0.2116	0.597035	no
XLOC_015952	LOC103715007	NW_008246693.1:520607-521613	Control	inftected	OK	8.93553	4.22087	-1.08201	-0.912543	0.2119	0.597035	no
XLOC_016930	LOC103716089	NW_008246724.1:447999-450432	Control	inftected	OK	4.92929	9.87854	1.00292	0.844367	0.2128	0.597035	no
XLOC_016763	LOC103715886	NW_008246718.1:137636-151571	Control	inftected	OK	2.37867	4.72937	0.991495	0.910194	0.2137	0.597035	no
XLOC_020388	LOC113463576	NW_008246871.1:301157-302009	Control	inftected	OK	11.0711	5.60176	-0.982849	-0.890163	0.2142	0.597035	no
XLOC_000120	ndhG	NC_013991.2:121327-121858	Control	inftected	OK	61.9291	29.0847	-1.09035	-0.861733	0.2145	0.597035	no
XLOC_008857	LOC103707220	NW_008246564.1:1079146-1079992	Control	inftected	OK	7.9106	0.505751	-3.96729	-1.81606	0.2151	0.597035	no
XLOC_015638	LOC103714674	NW_008246685.1:384752-387754	Control	inftected	OK	9.70535	18.5104	0.931482	0.892679	0.21535	0.597035	no
XLOC_009125	LOC103707412	NW_008246567.1:357191-536107	Control	inftected	OK	5.42855	1.7448	-1.63751	-1.03678	0.2154	0.597035	no
XLOC_028197	LOC103699146	NW_008251663.1:1628-4717	Control	inftected	OK	2.32059	5.08193	1.13088	0.899572	0.2156	0.597035	no
XLOC_001192	LOC103709926	NW_008246510.1:1941072-1945692	Control	inftected	OK	3.25875	6.42728	0.97989	0.77519	0.2157	0.597035	no
XLOC_007307	LOC103705481	NW_008246548.1:464464-482285	Control	inftected	OK	3.63548	8.39846	1.20798	0.908487	0.2159	0.597035	no
XLOC_018854	LOC103718157	NW_008246795.1:297039-303156	Control	inftected	OK	32.7454	16.8066	-0.962261	-0.884139	0.21605	0.597035	no
XLOC_029521	LOC103700428	NW_008277379.1:457-808	Control	inftected	OK	4.82695	14.5631	1.59314	0.8569	0.21635	0.597035	no
XLOC_019632	LOC103719037	NW_008246832.1:179935-182794	Control	inftected	OK	1.14244	6.38693	2.483	1.26212	0.2178	0.597035	no
XLOC_029305	LOC103700218	NW_008270791.1:13-1246	Control	inftected	OK	2.93276	7.01936	1.25908	0.909133	0.21785	0.597035	no
XLOC_028814	LOC103699725	NW_008259608.1:7-1031	Control	inftected	OK	5.43214	11.3045	1.0573	0.923002	0.2179	0.597035	no
XLOC_002507	LOC103722568	NW_008246515.1:1039935-1050433	Control	inftected	OK	7.0167	30.276	2.10931	1.58461	0.21795	0.597035	no
XLOC_015716	LOC103714729	NW_008246686.1:525952-540591	Control	inftected	OK	3.67172	8.33435	1.18261	0.884083	0.2184	0.597035	no
XLOC_025660	LOC103696589	NW_008247535.1:9701-18119	Control	inftected	OK	2.19949	5.23197	1.25018	0.903057	0.21875	0.597035	no
XLOC_024634	LOC103695475	NW_008247279.1:66830-71798	Control	inftected	OK	2.09073	4.79301	1.19692	0.910536	0.21925	0.597035	no
XLOC_007906	LOC103706129	NW_008246553.1:1173040-1327264	Control	inftected	OK	40.4954	20.8927	-0.954755	-0.852945	0.2199	0.597035	no
XLOC_003063	LOC103700814	NW_008246518.1:1058436-1059448	Control	inftected	OK	7.16164	13.4245	0.906501	0.873653	0.2205	0.597035	no
XLOC_005525	LOC103703480	NW_008246533.1:570856-579568	Control	inftected	OK	2.80365	15.8057	2.49507	1.9352	0.2215	0.597035	no
XLOC_006490	LOC103704570	NW_008246540.1:1595900-1601761	Control	inftected	OK	2.42266	5.18862	1.09876	0.893696	0.22165	0.597035	no
XLOC_011206	LOC103709769	NW_008246595.1:669394-688095	Control	inftected	OK	10.7168	19.8974	0.892702	0.866139	0.22165	0.597035	no
XLOC_014061	LOC103712926	NW_008246647.1:291608-292055	Control	inftected	OK	21.4483	0.654942	-5.03335	-1.64976	0.2222	0.597035	no
XLOC_027975	LOC103698983	NW_008250364.1:2613-6737	Control	inftected	OK	3.69965	6.87243	0.893433	0.825359	0.22255	0.597035	no
XLOC_000100	rpoA	NC_013991.2:80043-81057	Control	inftected	OK	46.2151	23.8869	-0.952143	-0.887398	0.2226	0.597035	no
XLOC_013495	LOC103712302	NW_008246636.1:694028-699293	Control	inftected	OK	11.6311	5.94484	-0.968279	-0.876976	0.2231	0.597035	no
XLOC_003170	LOC113462326	NW_008246518.1:1958390-1972564	Control	inftected	OK	2.16658	4.85447	1.1639	0.694215	0.22405	0.597035	no
XLOC_000037	trnI-GAU	NC_013991.2:105357-106372	Control	inftected	OK	0	236.129	inf	#NAME?	0.2241	0.597035	no
XLOC_004164	LOC103701997	NW_008246524.1:1019719-1023310	Control	inftected	OK	3.04063	7.62648	1.32665	1.0111	0.2244	0.597035	no
XLOC_005202	LOC103703096	NW_008246531.1:346485-350530	Control	inftected	OK	2.70989	6.71557	1.30928	0.909596	0.2244	0.597035	no
XLOC_004710	LOC103702660	NW_008246528.1:918824-919445	Control	inftected	OK	1.31013	5.04264	1.94447	1.13951	0.22525	0.597035	no
XLOC_010291	LOC103708749	NW_008246584.1:180675-186988	Control	inftected	OK	15.1724	29.1928	0.944162	0.848941	0.22595	0.597035	no
XLOC_008906	LOC103707194	NW_008246564.1:1131129-1134052	Control	inftected	OK	33.1138	17.2546	-0.94045	-0.835155	0.22665	0.597035	no
XLOC_009823	LOC103708217	NW_008246577.1:97340-99523	Control	inftected	OK	2.5786	4.96475	0.945135	0.839172	0.2267	0.597035	no
XLOC_025706	LOC103696645	NW_008247548.1:64535-67578	Control	inftected	OK	3.70452	6.9354	0.904692	0.866546	0.22685	0.597035	no
XLOC_009346	LOC103707698	NW_008246570.1:792717-796283	Control	inftected	OK	0.485997	4.73302	3.28374	1.07517	0.22815	0.597035	no
XLOC_029591	LOC113462112	NW_008280312.1:155-466	Control	inftected	OK	32.0777	2.85027	-3.4924	-1.6379	0.2286	0.597035	no
XLOC_010526	LOC103708955	NW_008246586.1:329142-334653	Control	inftected	OK	14.502	27.6667	0.931902	0.877695	0.23035	0.597035	no
XLOC_000695	LOC103704541	NW_008246508.1:3155940-3164092	Control	inftected	OK	4.77652	9.05674	0.923032	0.868505	0.23065	0.597035	no
XLOC_004993	LOC103702959	NW_008246530.1:626089-634618	Control	inftected	OK	0.523823	6.73235	3.68396	1.65187	0.2307	0.597035	no
XLOC_023120	LOC103722785	NW_008247075.1:152663-159883	Control	inftected	OK	5.18624	10.4033	1.00428	0.866167	0.23075	0.597035	no
XLOC_013003	LOC103711709	NW_008246627.1:305304-309368	Control	inftected	OK	2.16746	5.34486	1.30215	0.877878	0.231	0.597035	no
XLOC_012029	LOC103710667	NW_008246609.1:611083-613058	Control	inftected	OK	10.4976	5.70522	-0.879707	-0.832731	0.23125	0.597035	no
XLOC_014361	LOC103713226	NW_008246653.1:422802-424537	Control	inftected	OK	4.71284	1.51371	-1.63851	-0.930339	0.23155	0.597035	no
XLOC_025581	LOC103696487	NW_008247502.1:35010-40811	Control	inftected	OK	7.85365	15.0155	0.93502	0.871121	0.23175	0.597035	no
XLOC_000510	TRNAG-CCC	NW_008246507.1:3075785-3075856	Control	inftected	OK	3273.4	6565.75	1.00417	0.844905	0.2326	0.597035	no
XLOC_016839	LOC103715977	NW_008246721.1:134235-149257	Control	inftected	OK	3.08851	5.5952	0.857281	0.830451	0.23295	0.597035	no
XLOC_005593	LOC103703620	NW_008246534.1:196985-198501	Control	inftected	OK	86.2378	43.1685	-0.998343	-0.860367	0.2331	0.597035	no
XLOC_025456	LOC103696354	NW_008247465.1:48983-65487	Control	inftected	OK	6.13279	11.5512	0.91343	0.83308	0.23365	0.597035	no
XLOC_007226	LOC103705423	NW_008246547.1:1398284-1402511	Control	inftected	OK	2.75184	5.60202	1.02555	0.864522	0.23375	0.597035	no
XLOC_006651	TRNAG-UCC	NW_008246542.1:241466-241538	Control	inftected	OK	1400.29	145.256	-3.26906	-3.08501	0.2338	0.597035	no
XLOC_016330	LOC103715398	NW_008246704.1:413512-419227	Control	inftected	OK	8.60425	17.8234	1.05065	0.833789	0.23405	0.597035	no
XLOC_012694	LOC103711355	NW_008246621.1:90899-101830	Control	inftected	OK	7.12834	2.66655	-1.41859	-0.905357	0.23435	0.597035	no
XLOC_011548	LOC103710102	NW_008246600.1:351734-357634	Control	inftected	OK	20.1643	10.8508	-0.893998	-0.862574	0.23525	0.597035	no
XLOC_007243	LOC103705369	NW_008246547.1:382386-390596	Control	inftected	OK	1.00008	37.8063	5.24043	2.74325	0.2356	0.597035	no
XLOC_020386	LOC103719833	NW_008246871.1:218376-222564	Control	inftected	OK	10.2989	5.50853	-0.902752	-0.871029	0.23595	0.597035	no
XLOC_012471	LOC103711113	NW_008246617.1:138295-146739	Control	inftected	OK	2.63039	5.35281	1.02502	0.850357	0.23625	0.597035	no
XLOC_013197	LOC103711928	NW_008246630.1:217964-222291	Control	inftected	OK	5.76715	11.1663	0.953219	0.837506	0.2364	0.597035	no
XLOC_013357	LOC103712134	NW_008246633.1:647737-648869	Control	inftected	OK	2.91774	6.70959	1.20137	0.943951	0.2366	0.597035	no
XLOC_025377	LOC103696264	NW_008247441.1:36588-66308	Control	inftected	OK	6.27848	2.63562	-1.25227	-0.882409	0.2374	0.597035	no
XLOC_007826	LOC103706064	NW_008246553.1:695918-706057	Control	inftected	OK	3.18666	6.14646	0.947711	0.851361	0.23755	0.597035	no
XLOC_030000	LOC113462315	NW_008324279.1:356-443	Control	inftected	OK	412.977	40.3302	-3.35613	-8.84844	0.2377	0.597035	no
XLOC_005725	LOC103703800	NW_008246535.1:862890-868492	Control	inftected	OK	2.67629	5.6084	1.06736	0.793452	0.23795	0.597035	no
XLOC_008241	LOC103706507	NW_008246557.1:856141-866320	Control	inftected	OK	4.89295	8.65856	0.823422	0.80638	0.2381	0.597035	no
XLOC_010993	LOC103709474	NW_008246592.1:371715-374115	Control	inftected	OK	17.6494	9.67814	-0.866813	-0.846305	0.2384	0.597035	no
XLOC_011130	LOC103709696	NW_008246594.1:788893-791465	Control	inftected	OK	5.73008	2.60857	-1.1353	-0.864757	0.23845	0.597035	no
XLOC_020205	LOC103719630	NW_008246861.1:229763-235348	Control	inftected	OK	6.94988	13.0047	0.903976	0.856286	0.2385	0.597035	no
XLOC_000089	ndhJ	NC_013991.2:49672-50152	Control	inftected	OK	21.3393	8.70332	-1.29387	-0.904698	0.239	0.597035	no
XLOC_013190	LOC103711916	NW_008246630.1:91150-99308	Control	inftected	OK	17.362	0.142497	-6.92886	-2.5071	0.23925	0.597035	no
XLOC_000734	LOC103702219	NW_008246508.1:297887-301193	Control	inftected	OK	0.149864	4.86994	5.02218	2.08526	0.2393	0.597035	no
XLOC_003798	LOC103701648	NW_008246522.1:996654-1001824	Control	inftected	OK	0.271994	5.861	4.4295	1.90292	0.2393	0.597035	no
XLOC_008670	LOC103707034	NW_008246562.1:1212741-1213122	Control	inftected	OK	1.52505	36.498	4.58089	2.65864	0.2393	0.597035	no
XLOC_013295	LOC103712040	NW_008246632.1:297535-301529	Control	inftected	OK	0.494931	10.0849	4.34883	1.98814	0.2393	0.597035	no
XLOC_029272	LOC103700185	NW_008269621.1:6-384	Control	inftected	OK	1.55053	28.3936	4.19473	2.42901	0.2393	0.597035	no
XLOC_029618	LOC113462126	NW_008282049.1:704-824	Control	inftected	OK	48.9442	4376.91	6.48263	7.81593	0.2393	0.597035	no
XLOC_009355	LOC103707714	NW_008246570.1:991218-992042	Control	inftected	OK	0.441733	8.50109	4.2664	1.90645	0.23935	0.597035	no
XLOC_029296	LOC113462016	NW_008270444.1:943-1104	Control	inftected	OK	18.3933	359.119	4.28721	4.92663	0.23935	0.597035	no
XLOC_014114	LOC103712982	NW_008246649.1:135875-144554	Control	inftected	OK	0.370922	4.82635	3.70175	1.61877	0.2395	0.597035	no
XLOC_006573	LOC103704619	NW_008246541.1:214252-224838	Control	inftected	OK	0.689786	6.1078	3.14643	1.11851	0.23965	0.597035	no
XLOC_012122	LOC103710804	NW_008246611.1:119664-120618	Control	inftected	OK	0.474463	5.87007	3.62901	1.62755	0.23965	0.597035	no
XLOC_012796	LOC103711507	NW_008246623.1:721030-728716	Control	inftected	OK	2.7358	5.10239	0.899213	0.836925	0.24015	0.597035	no
XLOC_014327	LOC103713222	NW_008246653.1:390631-392814	Control	inftected	OK	0.481937	5.12834	3.41158	1.52761	0.2402	0.597035	no
XLOC_016212	LOC103715284	NW_008246700.1:314055-317536	Control	inftected	OK	17.3949	32.9937	0.923529	0.850799	0.24025	0.597035	no
XLOC_028883	LOC103699784	NW_008260771.1:418-1821	Control	inftected	OK	0.514345	5.64464	3.45607	1.53714	0.2404	0.597035	no
XLOC_000616	LOC103702942	NW_008246508.1:1207704-1213498	Control	inftected	OK	71.4165	38.3306	-0.897762	-0.816857	0.2405	0.597035	no
XLOC_013110	LOC103711860	NW_008246629.1:390201-394368	Control	inftected	OK	4.59177	8.85624	0.947644	0.853086	0.2406	0.597035	no
XLOC_019823	LOC103719236	NW_008246843.1:109850-115491	Control	inftected	OK	3.76728	7.33555	0.96138	0.842707	0.24085	0.597035	no
XLOC_002369	LOC103722135	NW_008246515.1:537536-540549	Control	inftected	OK	0.385461	4.64046	3.58961	1.53685	0.2409	0.597035	no
XLOC_024736	LOC103695576	NW_008247301.1:6846-19063	Control	inftected	OK	229.841	510.745	1.15197	0.848409	0.2414	0.597035	no
XLOC_019418	LOC103718788	NW_008246821.1:189153-189759	Control	inftected	OK	1.80948	6.16945	1.76957	1.0567	0.2415	0.597035	no
XLOC_006492	LOC103704601	NW_008246541.1:31191-36087	Control	inftected	OK	7.84579	15.1276	0.947191	0.862052	0.24155	0.597035	no
XLOC_010395	LOC103708871	NW_008246585.1:436454-438647	Control	inftected	OK	5.55022	2.85751	-0.957786	-0.828303	0.24185	0.597035	no
XLOC_014614	LOC103713532	NW_008246660.1:481181-492381	Control	inftected	OK	0.642829	5.89012	3.19579	1.47316	0.24195	0.597035	no
XLOC_029672	LOC113462155	NW_008285993.1:6-868	Control	inftected	OK	0.696487	6.38178	3.19579	1.49224	0.24195	0.597035	no
XLOC_002758	LOC103696556	NW_008246516.1:1606698-1610415	Control	inftected	OK	3.73326	7.7925	1.06165	0.778443	0.24205	0.597035	no
XLOC_006469	LOC103704536	NW_008246540.1:1193252-1194013	Control	inftected	OK	103.482	55.1831	-0.907082	-0.834325	0.24275	0.597411	no
XLOC_014670	LOC103713609	NW_008246662.1:357882-366251	Control	inftected	OK	2.9525	6.95528	1.23617	0.949938	0.24285	0.597411	no
XLOC_023051	LOC103722722	NW_008247070.1:3982-4449	Control	inftected	OK	8.21452	0.922545	-3.15449	-1.43488	0.24345	0.597823	no
XLOC_011218	LOC103709785	NW_008246595.1:927162-939040	Control	inftected	OK	2.78837	5.41445	0.957392	0.841777	0.24405	0.597823	no
XLOC_023351	LOC103723026	NW_008247097.1:110886-120063	Control	inftected	OK	3.47726	6.21581	0.83799	0.809149	0.24445	0.597823	no
XLOC_023985	LOC103723723	NW_008247175.1:48443-53962	Control	inftected	OK	6.50159	3.51207	-0.88847	-0.834058	0.24445	0.597823	no
XLOC_008456	LOC103706669	NW_008246559.1:569669-573615	Control	inftected	OK	0.707174	6.98081	3.30326	1.16034	0.2459	0.597823	no
XLOC_013290	LOC103712030	NW_008246632.1:175299-183611	Control	inftected	OK	3.92864	7.24906	0.883763	0.796358	0.246	0.597823	no
XLOC_024174	LOC103723923	NW_008247199.1:115722-119120	Control	inftected	OK	6.47875	11.5835	0.838278	0.807239	0.24605	0.597823	no
XLOC_029749	LOC113462194	NW_008292405.1:646-765	Control	inftected	OK	367.11	44.2168	-3.05354	-2.97437	0.2464	0.597823	no
XLOC_007352	TRNAV-CAC	NW_008246548.1:1479441-1479515	Control	inftected	OK	603.437	66.7486	-3.17639	-1.97431	0.24665	0.597823	no
XLOC_021148	LOC103720672	NW_008246916.1:135791-140977	Control	inftected	OK	2.23598	4.74596	1.08579	0.858616	0.24665	0.597823	no
XLOC_000826	LOC103703756	NW_008246508.1:2559678-2564295	Control	inftected	OK	2.30737	6.14599	1.4134	0.991027	0.24725	0.597823	no
XLOC_005044	LOC103702957	NW_008246530.1:583477-586893	Control	inftected	OK	3.3523	7.2062	1.10409	0.891153	0.24725	0.597823	no
XLOC_000065	trnK-UUU	NC_013991.2:1426-4123	Control	inftected	OK	247.901	0	#NAME?	#NAME?	0.2476	0.597823	no
XLOC_008128	LOC113462682	NW_008246556.1:881463-894479	Control	inftected	OK	7137.13	16752.7	1.23098	0.875838	0.24775	0.597823	no
XLOC_020236	LOC103719669	NW_008246863.1:261450-270189	Control	inftected	OK	2.9231	5.59135	0.935696	0.846834	0.2483	0.597823	no
XLOC_006568	LOC103704612	NW_008246541.1:140360-153366	Control	inftected	OK	17.4319	32.7309	0.90892	0.776154	0.2484	0.597823	no
XLOC_020890	LOC103720390	NW_008246899.1:259744-278032	Control	inftected	OK	1.06269	9.04921	3.09007	1.84262	0.24855	0.597823	no
XLOC_022683	LOC103722297	NW_008247034.1:135959-137443	Control	inftected	OK	4.74913	8.98949	0.920578	0.804635	0.24885	0.597823	no
XLOC_007785	LOC103705966	NW_008246552.1:1092212-1105729	Control	inftected	OK	3.34904	5.96406	0.832546	0.722822	0.24985	0.598133	no
XLOC_028254	LOC113461734	NW_008252117.1:2512-4179	Control	inftected	OK	0.723955	4.9172	2.76387	1.27395	0.2499	0.598133	no
XLOC_000377	LOC103715405	NW_008246507.1:222694-225224	Control	inftected	OK	12.9964	7.35347	-0.821616	-0.793243	0.25035	0.598133	no
XLOC_008764	LOC103707130	NW_008246563.1:764695-765064	Control	inftected	OK	11.3364	1.45646	-2.96043	-1.50154	0.25035	0.598133	no
XLOC_019159	LOC103718481	NW_008246809.1:865-2785	Control	inftected	OK	4.02586	7.3693	0.872233	0.828684	0.2506	0.598133	no
XLOC_016574	LOC103715662	NW_008246711.1:169645-170823	Control	inftected	OK	5.11553	1.9021	-1.42729	-0.93101	0.2514	0.59897	no
XLOC_000131	cob	NC_016740.1:11927-13109	Control	inftected	OK	24.1377	46.5033	0.946045	0.81925	0.2516	0.59897	no
XLOC_011201	LOC113462903	NW_008246595.1:552382-553148	Control	inftected	OK	1.38772	9.85078	2.82753	1.48989	0.25265	0.599508	no
XLOC_023297	LOC103722962	NW_008247092.1:32634-46543	Control	inftected	OK	0.597204	4.71615	2.98131	1.87362	0.25285	0.599508	no
XLOC_003203	LOC103700960	NW_008246519.1:368133-369104	Control	inftected	OK	2.89729	22.3117	2.94502	1.84097	0.2529	0.599508	no
XLOC_012755	LOC108511457	NW_008246622.1:167381-168980	Control	inftected	OK	2.25589	5.64033	1.32208	0.813184	0.2535	0.599508	no
XLOC_003601	LOC103701345	NW_008246520.1:2164633-2166923	Control	inftected	OK	2.18335	6.45531	1.56394	0.997603	0.25385	0.599508	no
XLOC_024080	LOC103723819	NW_008247187.1:96634-100054	Control	inftected	OK	4.13218	7.50848	0.861618	0.812032	0.25385	0.599508	no
XLOC_026170	LOC113461295	NW_008247721.1:37436-41140	Control	inftected	OK	5.82686	2.40385	-1.27737	-0.82147	0.25505	0.599508	no
XLOC_024965	LOC103695848	NW_008247348.1:48139-49157	Control	inftected	OK	2.23981	4.6841	1.06439	0.807994	0.2557	0.599508	no
XLOC_013006	LOC103711715	NW_008246627.1:402498-404787	Control	inftected	OK	6.80374	12.3342	0.858267	0.823171	0.25575	0.599508	no
XLOC_015065	LOC103714031	NW_008246672.1:207899-212155	Control	inftected	OK	0.815361	5.15135	2.65944	1.30094	0.2559	0.599508	no
XLOC_016178	LOC103715253	NW_008246699.1:381786-382986	Control	inftected	OK	9.10914	4.63928	-0.973414	-0.83486	0.2562	0.599508	no
XLOC_019655	LOC103719047	NW_008246833.1:2159-26170	Control	inftected	OK	4.45126	8.47251	0.928575	0.803722	0.2562	0.599508	no
XLOC_016283	LOC103715367	NW_008246703.1:330423-336007	Control	inftected	OK	0.955691	5.54078	2.53547	1.43303	0.2565	0.599508	no
XLOC_010835	LOC103709298	NW_008246590.1:189812-190862	Control	inftected	OK	1.37209	8.7083	2.66601	1.38123	0.2567	0.599508	no
XLOC_023444	LOC103723129	NW_008247108.1:70320-75517	Control	inftected	OK	7.2455	13.251	0.870946	0.781592	0.2567	0.599508	no
XLOC_000970	LOC103707342	NW_008246509.1:2543286-2553046	Control	inftected	OK	3.80025	6.8562	0.851314	0.773773	0.2576	0.60085	no
XLOC_002773	LOC103696781	NW_008246516.1:1836945-1841558	Control	inftected	OK	3.53213	7.58681	1.10296	0.816023	0.259	0.603164	no
XLOC_017524	LOC103716719	NW_008246744.1:218825-234879	Control	inftected	OK	2.38061	4.81231	1.0154	0.846359	0.2598	0.603164	no
XLOC_018845	LOC113463462	NW_008246795.1:15001-15107	Control	inftected	OK	1048.57	2066.68	0.978893	0.7921	0.25985	0.603164	no
XLOC_014085	LOC103712950	NW_008246648.1:412853-420341	Control	inftected	OK	18.6867	33.7223	0.851688	0.78314	0.2599	0.603164	no
XLOC_003354	LOC103701036	NW_008246519.1:1356146-1356910	Control	inftected	OK	5.6671	10.5455	0.89595	0.799081	0.26125	0.605535	no
XLOC_013859	LOC103712706	NW_008246643.1:458676-467620	Control	inftected	OK	6.68084	12.032	0.848776	0.805156	0.26225	0.606677	no
XLOC_013239	LOC103711981	NW_008246631.1:282250-286005	Control	inftected	OK	3.3201	5.76882	0.797049	0.756908	0.2624	0.606677	no
XLOC_020982	LOC103720494	NW_008246904.1:181940-187501	Control	inftected	OK	3.22687	6.961	1.10916	0.842444	0.26295	0.607187	no
XLOC_002123	LOC103719163	NW_008246514.1:173521-176810	Control	inftected	OK	4.9451	8.73348	0.820556	0.787204	0.26395	0.607609	no
XLOC_000839	LOC103703923	NW_008246508.1:2694982-2711301	Control	inftected	OK	4.52545	8.27237	0.870241	0.835075	0.26415	0.607609	no
XLOC_001979	LOC103718285	NW_008246513.1:2554362-2561083	Control	inftected	OK	2.72709	4.91754	0.850574	0.785132	0.2642	0.607609	no
XLOC_005561	LOC103703539	NW_008246533.1:1200477-1206556	Control	inftected	OK	7.94471	4.35224	-0.868238	-0.780538	0.26445	0.607609	no
XLOC_001758	LOC103713939	NW_008246512.1:133747-134852	Control	inftected	OK	3.42321	6.56504	0.939453	0.811842	0.2651	0.607704	no
XLOC_006475	LOC103704546	NW_008246540.1:1322061-1325323	Control	inftected	OK	47.4627	25.4047	-0.901699	-0.791553	0.26515	0.607704	no
XLOC_014899	LOC103713839	NW_008246667.1:470142-475881	Control	inftected	OK	8.09948	14.717	0.861582	0.800433	0.26675	0.610427	no
XLOC_023447	LOC103723132	NW_008247108.1:111276-113454	Control	inftected	OK	60.9183	31.6703	-0.943747	-0.747386	0.267	0.610428	no
XLOC_010037	LOC103708467	NW_008246580.1:63063-65887	Control	inftected	OK	6.38	3.67809	-0.794601	-0.768772	0.2677	0.61127	no
XLOC_004390	LOC103702317	NW_008246526.1:861781-866464	Control	inftected	OK	3.13113	5.83059	0.896958	0.820975	0.2682	0.611356	no
XLOC_020952	LOC108511762	NW_008246903.1:82165-84084	Control	inftected	OK	6.48755	3.58947	-0.853901	-0.796202	0.2684	0.611356	no
XLOC_027607	LOC103698629	NW_008249049.1:10801-12697	Control	inftected	OK	14.7749	26.8211	0.860217	0.810673	0.2697	0.613559	no
XLOC_000002	psbI	NC_013991.2:8047-8203	Control	inftected	OK	238.143	96.1066	-1.30912	-0.863381	0.2706	0.613869	no
XLOC_028322	TRNAS-GGA	NW_008252820.1:2905-2992	Control	inftected	OK	866.864	201.651	-2.10395	-2.0158	0.27075	0.613869	no
XLOC_004898	LOC103702773	NW_008246529.1:369818-370678	Control	inftected	OK	6.34303	2.83088	-1.16392	-0.850887	0.271	0.613869	no
XLOC_012968	LOC103711665	NW_008246626.1:676790-683172	Control	inftected	OK	28.0906	51.5827	0.876799	0.754145	0.27125	0.613869	no
XLOC_000090	ndhK	NC_013991.2:50242-51363	Control	inftected	OK	168.277	89.8969	-0.904497	-0.704727	0.2715	0.613869	no
XLOC_018572	LOC103717844	NW_008246783.1:60117-70180	Control	inftected	OK	3.73706	6.60679	0.822044	0.77343	0.27185	0.613909	no
XLOC_018201	LOC103717449	NW_008246769.1:348847-357368	Control	inftected	OK	4.32006	8.02393	0.893258	0.768547	0.2726	0.61485	no
XLOC_026968	LOC103697977	NW_008248194.1:10698-15261	Control	inftected	OK	2.76843	5.58787	1.01323	0.766112	0.2737	0.615521	no
XLOC_020872	LOC103720372	NW_008246899.1:11570-22675	Control	inftected	OK	4.42106	7.76183	0.812004	0.806178	0.27385	0.615521	no
XLOC_004477	LOC103702308	NW_008246526.1:757955-765650	Control	inftected	OK	7.69975	14.1904	0.88203	0.784056	0.27475	0.615521	no
XLOC_000175	rps11	NC_016740.1:412327-412843	Control	inftected	OK	59.4464	100.764	0.761323	0.731218	0.27485	0.615521	no
XLOC_003055	LOC103700803	NW_008246518.1:792150-799577	Control	inftected	OK	6.17855	3.42318	-0.851932	-0.756819	0.2753	0.615521	no
XLOC_004410	LOC113462432	NW_008246526.1:1291555-1291664	Control	inftected	OK	1356.32	2500.19	0.882335	0.788029	0.2754	0.615521	no
XLOC_002119	LOC103719079	NW_008246514.1:105731-110679	Control	inftected	OK	2.08066	5.22749	1.32907	0.878324	0.2755	0.615521	no
XLOC_025030	LOC103695912	NW_008247361.1:56240-59721	Control	inftected	OK	8.02478	3.67251	-1.12769	-0.804834	0.2757	0.615521	no
XLOC_001319	LOC103709618	NW_008246510.1:1711864-1712861	Control	inftected	OK	7.77664	4.28946	-0.858351	-0.733333	0.2759	0.615521	no
XLOC_001922	LOC103717461	NW_008246513.1:1427451-1433171	Control	inftected	OK	2.59514	5.28169	1.02519	0.729813	0.277	0.616852	no
XLOC_020734	LOC103720232	NW_008246890.1:246217-252895	Control	inftected	OK	7.7676	13.9734	0.847148	0.795997	0.27745	0.616852	no
XLOC_027974	TRNAC-GCA	NW_008250362.1:6635-6707	Control	inftected	OK	8240.97	4262.43	-0.951138	-0.777241	0.2775	0.616852	no
XLOC_026360	LOC103697342	NW_008247808.1:36794-41311	Control	inftected	OK	2.05355	5.16909	1.33179	0.91273	0.278	0.617033	no
XLOC_012808	LOC103711481	NW_008246623.1:265669-276996	Control	inftected	OK	7.3676	4.20208	-0.810093	-0.779835	0.27825	0.617033	no
XLOC_000066	matK	NC_013991.2:1426-4123	Control	inftected	OK	24.8332	13.3959	-0.890477	-0.710552	0.2796	0.618968	no
XLOC_000129	atp6	NC_016740.1:8987-9782	Control	inftected	OK	9.56622	17.0846	0.836676	0.714292	0.2802	0.618968	no
XLOC_009420	LOC103707781	NW_008246571.1:871188-873373	Control	inftected	OK	14.1561	8.4551	-0.743527	-0.727806	0.2806	0.618968	no
XLOC_010423	LOC103708851	NW_008246585.1:171057-174500	Control	inftected	OK	11.6756	5.89604	-0.985685	-0.793199	0.28075	0.618968	no
XLOC_023929	LOC103723658	NW_008247168.1:95368-103138	Control	inftected	OK	12.0023	6.77811	-0.824358	-0.785358	0.2808	0.618968	no
XLOC_001764	LOC103714067	NW_008246512.1:321718-323562	Control	inftected	OK	12.8029	22.2688	0.798559	0.767787	0.28175	0.619784	no
XLOC_001969	LOC103718844	NW_008246513.1:2386633-2395983	Control	inftected	OK	2.7308	5.16343	0.919005	0.781048	0.2823	0.619784	no
XLOC_021009	LOC103720518	NW_008246906.1:146931-149593	Control	inftected	OK	63.7858	35.9289	-0.82809	-0.740952	0.28235	0.619784	no
XLOC_029816	LOC113462231	NW_008298037.1:568-710	Control	inftected	OK	84.0166	223.413	1.41097	1.43341	0.28265	0.619784	no
XLOC_006924	LOC103705017	NW_008246544.1:437675-443756	Control	inftected	OK	6.58826	11.7887	0.839434	0.763611	0.28285	0.619784	no
XLOC_026403	LOC113461326	NW_008247828.1:32918-33116	Control	inftected	OK	9.25461	46.4661	2.32793	1.84266	0.2835	0.620472	no
XLOC_014282	LOC103713189	NW_008246652.1:447936-467117	Control	inftected	OK	2.76701	4.81881	0.80035	0.756192	0.2846	0.621571	no
XLOC_017824	LOC103717053	NW_008246755.1:207914-217042	Control	inftected	OK	5.18395	8.85286	0.772093	0.747658	0.2849	0.621571	no
XLOC_022532	LOC103722134	NW_008247022.1:171771-172568	Control	inftected	OK	10.8693	19.0378	0.808613	0.775695	0.28525	0.621571	no
XLOC_015030	LOC103713999	NW_008246671.1:368673-371718	Control	inftected	OK	2.77102	4.93595	0.832909	0.723022	0.28535	0.621571	no
XLOC_024981	LOC103695857	NW_008247350.1:4067-8498	Control	inftected	OK	4.81352	2.0692	-1.21802	-0.839508	0.2861	0.621902	no
XLOC_006319	LOC103704354	NW_008246539.1:776734-777529	Control	inftected	OK	3.24758	7.37776	1.18381	0.764614	0.28665	0.621902	no
XLOC_007105	LOC103705276	NW_008246546.1:761663-765837	Control	inftected	OK	9.90514	5.72004	-0.792151	-0.758621	0.28675	0.621902	no
XLOC_008870	LOC103707143	NW_008246564.1:165959-167152	Control	inftected	OK	7.08677	3.8394	-0.884245	-0.785608	0.28685	0.621902	no
XLOC_000176	ccmFn	NC_016740.1:435533-437318	Control	inftected	OK	9.33781	16.8171	0.848776	0.768713	0.2874	0.622363	no
XLOC_003061	LOC103700811	NW_008246518.1:971959-976785	Control	inftected	OK	3.19625	6.77425	1.08368	0.774183	0.28795	0.622742	no
XLOC_022531	LOC103722132	NW_008247022.1:115483-123059	Control	inftected	OK	8.24977	14.362	0.799831	0.769266	0.28825	0.622742	no
XLOC_005906	LOC103703891	NW_008246536.1:405648-408073	Control	inftected	OK	4.10774	7.05121	0.779525	0.745279	0.28875	0.623092	no
XLOC_013764	LOC103712563	NW_008246641.1:176203-187604	Control	inftected	OK	4.06269	7.09389	0.804142	0.73795	0.28915	0.623226	no
XLOC_029556	LOC103700457	NW_008278622.1:6-615	Control	inftected	OK	20.6887	10.3648	-0.997154	-0.793729	0.291	0.626482	no
XLOC_006479	LOC103704552	NW_008246540.1:1430246-1442158	Control	inftected	OK	3.38001	6.10383	0.852685	0.73524	0.29185	0.62758	no
XLOC_000015	trnM-CAU	NC_013991.2:53991-54064	Control	inftected	OK	53079.2	25935.7	-1.0332	-0.753051	0.29465	0.63159	no
XLOC_027142	LOC103698157	NW_008248362.1:12090-14579	Control	inftected	OK	3.54456	5.92086	0.740199	0.72974	0.295	0.63159	no
XLOC_021299	LOC103720831	NW_008246926.1:212706-216528	Control	inftected	OK	27.4641	16.2923	-0.753362	-0.729981	0.29525	0.63159	no
XLOC_007548	LOC103705715	NW_008246550.1:757337-760101	Control	inftected	OK	17.5447	30.3117	0.788835	0.736201	0.2954	0.63159	no
XLOC_023473	LOC103723165	NW_008247112.1:17638-19901	Control	inftected	OK	3.69379	6.48395	0.811772	0.735582	0.2965	0.63159	no
XLOC_011647	LOC103710253	NW_008246602.1:586790-613264	Control	inftected	OK	3.04414	5.70318	0.905735	0.782277	0.2968	0.63159	no
XLOC_003913	LOC103701775	NW_008246523.1:462296-464884	Control	inftected	OK	7.40459	12.9676	0.808415	0.755082	0.29745	0.63159	no
XLOC_023877	LOC103723616	NW_008247161.1:48-2840	Control	inftected	OK	4.54132	8.44596	0.89515	0.742907	0.2978	0.63159	no
XLOC_024108	LOC103723856	NW_008247191.1:42806-49893	Control	inftected	OK	11.0682	20.506	0.889626	0.750625	0.29785	0.63159	no
XLOC_010003	LOC103708407	NW_008246579.1:451147-454259	Control	inftected	OK	17.391	29.9613	0.784758	0.752729	0.2982	0.63159	no
XLOC_015938	LOC103714976	NW_008246693.1:136064-137082	Control	inftected	OK	88.9269	49.1499	-0.85543	-0.751881	0.29835	0.63159	no
XLOC_017320	LOC103716505	NW_008246737.1:288386-293269	Control	inftected	OK	3.46194	6.69118	0.950679	0.745571	0.29855	0.63159	no
XLOC_018467	LOC103717742	NW_008246779.1:372273-377511	Control	inftected	OK	5.98587	1.82783	-1.71143	-1.15483	0.29865	0.63159	no
XLOC_019751	LOC103719145	NW_008246839.1:104242-107865	Control	inftected	OK	9.11279	4.90976	-0.892241	-0.77612	0.29865	0.63159	no
XLOC_029064	LOC113461952	NW_008264650.1:1214-1310	Control	inftected	OK	3043.16	5712.04	0.908436	0.730554	0.29885	0.63159	no
XLOC_029288	LOC103700205	NW_008270174.1:166-1007	Control	inftected	OK	20.875	12.172	-0.778213	-0.75131	0.2993	0.631818	no
XLOC_008551	LOC103706795	NW_008246560.1:972369-980522	Control	inftected	OK	4.7081	8.32485	0.82228	0.745577	0.29965	0.631833	no
XLOC_015141	LOC103714100	NW_008246673.1:289256-298503	Control	inftected	OK	3.74631	6.37301	0.766504	0.736459	0.3	0.631849	no
XLOC_019281	LOC103718626	NW_008246814.1:287278-289739	Control	inftected	OK	3.27839	5.9396	0.857379	0.736858	0.3017	0.634705	no
XLOC_010443	LOC103708882	NW_008246585.1:585564-589435	Control	inftected	OK	63.7293	38.4442	-0.729191	-0.697357	0.3021	0.634823	no
XLOC_000144	rps1	NC_016740.1:317813-318314	Control	inftected	OK	80.9241	47.8246	-0.758817	-0.730015	0.3028	0.63557	no
XLOC_015654	LOC103714664	NW_008246685.1:300125-313825	Control	inftected	OK	3.37427	6.4917	0.94402	0.625921	0.3034	0.635709	no
XLOC_012412	LOC103711045	NW_008246616.1:226793-230177	Control	inftected	OK	7.6732	13.1942	0.782006	0.715423	0.3036	0.635709	no
XLOC_001960	LOC103718056	NW_008246513.1:2239136-2252826	Control	inftected	OK	3.94603	7.02195	0.831469	0.751308	0.3039	0.635709	no
XLOC_023773	LOC103723494	NW_008247147.1:16574-21636	Control	inftected	OK	7.65914	12.7392	0.734016	0.712339	0.30455	0.636347	no
XLOC_007466	LOC103705631	NW_008246549.1:1083526-1085269	Control	inftected	OK	2.60812	5.4234	1.05619	0.726339	0.3055	0.637552	no
XLOC_003681	LOC103701548	NW_008246521.1:2088108-2093075	Control	inftected	OK	4.81593	8.09876	0.749888	0.732246	0.30655	0.637552	no
XLOC_010046	LOC103708487	NW_008246580.1:537767-541143	Control	inftected	OK	4.71715	2.56529	-0.878792	-0.73061	0.3068	0.637552	no
XLOC_013968	LOC103712789	NW_008246645.1:350697-358033	Control	inftected	OK	6.11918	3.0632	-0.998301	-0.768904	0.30695	0.637552	no
XLOC_023150	LOC103722828	NW_008247078.1:156797-163169	Control	inftected	OK	2.95366	6.37891	1.11081	0.824347	0.307	0.637552	no
XLOC_029434	LOC103700334	NW_008274633.1:99-1056	Control	inftected	OK	83.3455	12.2089	-2.77117	-3.28791	0.3072	0.637552	no
XLOC_000172	nad4L	NC_016740.1:249263-249566	Control	inftected	OK	7.80689	19.9273	1.35193	1.05018	0.30825	0.638097	no
XLOC_009020	TRNAE-CUC	NW_008246566.1:646732-646805	Control	inftected	OK	12746.5	6856.74	-0.894512	-0.709219	0.30835	0.638097	no
XLOC_005472	LOC103703525	NW_008246533.1:1049670-1052689	Control	inftected	OK	17.0874	28.8476	0.755518	0.712173	0.3085	0.638097	no
XLOC_009050	LOC103707332	NW_008246566.1:313370-314832	Control	inftected	OK	5.27783	2.88242	-0.872665	-0.738232	0.30895	0.638312	no
XLOC_019373	LOC103718734	NW_008246819.1:266976-270428	Control	inftected	OK	5.1851	2.83729	-0.869858	-0.712835	0.30935	0.638424	no
XLOC_012826	LOC103711531	NW_008246624.1:190321-192707	Control	inftected	OK	5.68348	3.18859	-0.833854	-0.734382	0.31015	0.639183	no
XLOC_020649	LOC103720122	NW_008246885.1:28875-46615	Control	inftected	OK	2.7816	4.825	0.794613	0.74361	0.3105	0.639183	no
XLOC_015085	LOC103714018	NW_008246672.1:6336-10470	Control	inftected	OK	3.15586	7.45347	1.23988	0.710977	0.3113	0.639183	no
XLOC_028569	LOC113461827	NW_008255813.1:1305-2029	Control	inftected	OK	1.4722	5.0189	1.7694	0.934587	0.3113	0.639183	no
XLOC_008995	LOC113462735	NW_008246565.1:996524-996643	Control	inftected	OK	53371.3	28646.9	-0.897687	-0.648344	0.31145	0.639183	no
XLOC_003846	LOC103701618	NW_008246522.1:416008-417506	Control	inftected	OK	22.0572	12.8333	-0.781351	-0.735883	0.31235	0.639927	no
XLOC_011550	LOC103710104	NW_008246600.1:361099-364644	Control	inftected	OK	6.54987	11.1938	0.773158	0.723297	0.3128	0.639927	no
XLOC_009567	LOC103707891	NW_008246573.1:178182-181934	Control	inftected	OK	6.30532	11.2783	0.838905	0.735401	0.3129	0.639927	no
XLOC_014584	LOC103713467	NW_008246659.1:83274-93696	Control	inftected	OK	13.3053	7.8922	-0.753497	-0.686769	0.3132	0.639927	no
XLOC_002168	LOC103720219	NW_008246514.1:1338213-1344915	Control	inftected	OK	52.7902	25.332	-1.05931	-0.749419	0.31355	0.639933	no
XLOC_017210	LOC103716384	NW_008246734.1:101351-102613	Control	inftected	OK	5.16102	2.84136	-0.861073	-0.716322	0.31455	0.641265	no
XLOC_024029	LOC103723767	NW_008247179.1:135754-137756	Control	inftected	OK	2.79154	5.0595	0.857937	0.705572	0.315	0.641474	no
XLOC_005871	LOC103703971	NW_008246536.1:1350418-1357402	Control	inftected	OK	1.92961	4.82439	1.32203	0.71449	0.3154	0.64158	no
XLOC_028414	LOC113461785	NW_008253907.1:3000-3119	Control	inftected	OK	1269.93	700.172	-0.858972	-0.740214	0.3163	0.642303	no
XLOC_016049	LOC103715084	NW_008246696.1:123112-127942	Control	inftected	OK	14.0059	23.3485	0.737295	0.712895	0.31655	0.642303	no
XLOC_004450	LOC103702265	NW_008246526.1:283970-290913	Control	inftected	OK	5.31612	3.00923	-0.820979	-0.690647	0.3168	0.642303	no
XLOC_003764	LOC103701604	NW_008246522.1:209279-215006	Control	inftected	OK	5.4674	3.25697	-0.747326	-0.688434	0.32105	0.64948	no
XLOC_029195	LOC103700102	NW_008267641.1:57-1382	Control	inftected	OK	20.4634	34.7535	0.764108	0.71083	0.32125	0.64948	no
XLOC_023788	LOC103723507	NW_008247148.1:13783-25423	Control	inftected	OK	3.5494	5.90724	0.734906	0.694398	0.3214	0.64948	no
XLOC_016719	LOC103715847	NW_008246716.1:333458-334218	Control	inftected	OK	12.8921	7.54593	-0.772715	-0.723278	0.32175	0.64948	no
XLOC_025044	LOC103695926	NW_008247363.1:64526-70152	Control	inftected	OK	1.96977	5.90614	1.58419	1.21323	0.3221	0.64948	no
XLOC_016328	LOC103715396	NW_008246704.1:337850-369195	Control	inftected	OK	12.8109	7.67965	-0.738257	-0.706627	0.32515	0.654915	no
XLOC_024789	LOC103695640	NW_008247310.1:61087-65262	Control	inftected	OK	21.1645	12.6579	-0.741607	-0.708119	0.32725	0.658426	no
XLOC_021037	LOC103720560	NW_008246909.1:70447-73783	Control	inftected	OK	5.08112	2.929	-0.79474	-0.679824	0.32875	0.659214	no
XLOC_015783	LOC103714854	NW_008246689.1:2270-4903	Control	inftected	OK	12.7118	20.6924	0.702941	0.689809	0.32935	0.659214	no
XLOC_025805	LOC103696755	NW_008247581.1:961-2175	Control	inftected	OK	1.96366	4.75904	1.27713	0.824134	0.3297	0.659214	no
XLOC_024559	LOC103724341	NW_008247265.1:33721-38201	Control	inftected	OK	13.9313	8.51549	-0.710163	-0.691085	0.32975	0.659214	no
XLOC_007780	LOC103705949	NW_008246552.1:772319-773146	Control	inftected	OK	8.72539	15.128	0.793933	0.68363	0.33015	0.659214	no
XLOC_023167	LOC103722845	NW_008247080.1:1903-21933	Control	inftected	OK	2.3516	4.64027	0.980565	0.738168	0.33015	0.659214	no
XLOC_013431	LOC103712222	NW_008246635.1:197231-203458	Control	inftected	OK	2.56103	4.74021	0.888226	0.695967	0.3302	0.659214	no
XLOC_014001	LOC103712836	NW_008246646.1:69092-88798	Control	inftected	OK	3.06776	5.5218	0.84795	0.73109	0.3305	0.659214	no
XLOC_012532	LOC103711217	NW_008246618.1:766617-772801	Control	inftected	OK	6.4537	11.2948	0.807458	0.693261	0.3317	0.660893	no
XLOC_020337	LOC103719758	NW_008246868.1:31149-32239	Control	inftected	OK	8.41921	13.8095	0.71391	0.686789	0.33275	0.661854	no
XLOC_000038	ycf68	NC_013991.2:105357-106372	Control	inftected	OK	13.1654	5.04879	-1.38274	-0.731279	0.3329	0.661854	no
XLOC_015990	LOC103715045	NW_008246694.1:543346-544420	Control	inftected	OK	12.797	7.56513	-0.758372	-0.702478	0.33405	0.663425	no
XLOC_009323	LOC103707634	NW_008246569.1:1035930-1041879	Control	inftected	OK	4.57935	7.82243	0.772473	0.713582	0.33475	0.664081	no
XLOC_020066	LOC103719502	NW_008246855.1:283488-287473	Control	inftected	OK	2.58845	5.90127	1.18894	0.959419	0.3351	0.664081	no
XLOC_015788	LOC103714815	NW_008246689.1:97002-99212	Control	inftected	OK	5.48031	2.81266	-0.962324	-0.709015	0.3361	0.665327	no
XLOC_000073	atpH	NC_013991.2:14302-14548	Control	inftected	OK	120.896	72.9421	-0.728936	-0.673419	0.33645	0.665327	no
XLOC_014224	LOC103713112	NW_008246651.1:347763-358574	Control	inftected	OK	3.90095	6.92954	0.828934	0.651041	0.33685	0.665405	no
XLOC_012741	LOC103711442	NW_008246622.1:723853-731475	Control	inftected	OK	4.16329	6.96317	0.742021	0.689979	0.33795	0.665834	no
XLOC_000137	nad6	NC_016740.1:202988-203693	Control	inftected	OK	70.6942	41.0371	-0.784663	-0.655847	0.33805	0.665834	no
XLOC_021211	LOC103720730	NW_008246920.1:85537-93337	Control	inftected	OK	3.19865	5.44926	0.768597	0.651744	0.33815	0.665834	no
XLOC_002965	LOC103698987	NW_008246517.1:1071741-1073067	Control	inftected	OK	3.48499	5.84267	0.745471	0.684627	0.3391	0.666131	no
XLOC_015031	LOC103714005	NW_008246671.1:451844-453732	Control	inftected	OK	10.9431	18.6256	0.767269	0.694724	0.3395	0.666131	no
XLOC_005512	LOC103703456	NW_008246533.1:262278-266760	Control	inftected	OK	37.8697	68.3632	0.852178	0.68773	0.3398	0.666131	no
XLOC_019060	LOC103718385	NW_008246804.1:220606-237700	Control	inftected	OK	9.25953	14.9176	0.688008	0.628172	0.33995	0.666131	no
XLOC_004763	LOC103702636	NW_008246528.1:539708-540411	Control	inftected	OK	152.556	89.1267	-0.77541	-0.687393	0.34035	0.666131	no
XLOC_008487	LOC103706755	NW_008246560.1:20511-29327	Control	inftected	OK	8.76791	5.43515	-0.689912	-0.673111	0.34075	0.666131	no
XLOC_013735	LOC103712560	NW_008246641.1:145835-152413	Control	inftected	OK	3.76337	6.15217	0.709071	0.663473	0.3412	0.666131	no
XLOC_015957	LOC103714972	NW_008246693.1:74086-81052	Control	inftected	OK	3.20865	5.86327	0.869739	0.625089	0.3413	0.666131	no
XLOC_001828	LOC103715418	NW_008246512.1:2267890-2276321	Control	inftected	OK	5.9454	9.93579	0.74086	0.585454	0.34155	0.666131	no
XLOC_014966	LOC103713909	NW_008246669.1:185085-185903	Control	inftected	OK	271.986	151.995	-0.839509	-0.660976	0.3444	0.67098	no
XLOC_013561	LOC103712339	NW_008246637.1:616409-625116	Control	inftected	OK	6.66127	3.67801	-0.856872	-0.680544	0.34495	0.671343	no
XLOC_004833	LOC103702797	NW_008246529.1:642324-653160	Control	inftected	OK	4.9204	2.63412	-0.901454	-0.703739	0.34665	0.672024	no
XLOC_010523	LOC103708953	NW_008246586.1:300319-303352	Control	inftected	OK	8.91766	3.36348	-1.40671	-1.10579	0.34665	0.672024	no
XLOC_015052	LOC103714004	NW_008246671.1:436567-450423	Control	inftected	OK	2.8372	4.79291	0.756436	0.642421	0.3471	0.672024	no
XLOC_025791	LOC103696736	NW_008247577.1:51181-52400	Control	inftected	OK	2.22337	6.02218	1.43754	0.830337	0.34725	0.672024	no
XLOC_023012	LOC103722662	NW_008247067.1:38817-43710	Control	inftected	OK	4.87046	9.66886	0.989287	0.735474	0.34755	0.672024	no
XLOC_005899	LOC103703878	NW_008246536.1:234827-240868	Control	inftected	OK	3.15178	5.14793	0.707826	0.659	0.34775	0.672024	no
XLOC_021836	LOC103721380	NW_008246967.1:112904-128778	Control	inftected	OK	8.69571	4.5391	-0.937897	-0.701425	0.34785	0.672024	no
XLOC_009735	LOC103708093	NW_008246575.1:833495-835322	Control	inftected	OK	15.3524	25.1009	0.709271	0.67938	0.3491	0.673223	no
XLOC_004465	LOC103702288	NW_008246526.1:532199-539132	Control	inftected	OK	5.72015	9.90891	0.792674	0.687008	0.3492	0.673223	no
XLOC_021802	LOC103721347	NW_008246965.1:68805-71091	Control	inftected	OK	66.1544	40.6633	-0.702109	-0.650929	0.35095	0.674429	no
XLOC_021638	LOC103721182	NW_008246950.1:194677-200747	Control	inftected	OK	7.87787	4.91215	-0.68145	-0.650804	0.3512	0.674429	no
XLOC_021593	LOC103721145	NW_008246948.1:149354-151016	Control	inftected	OK	10.22	17.3771	0.765798	0.673602	0.352	0.674429	no
XLOC_022464	LOC103722055	NW_008247016.1:160066-170416	Control	inftected	OK	3.24009	5.22146	0.688419	0.653317	0.35205	0.674429	no
XLOC_000582	LOC103702254	NW_008246508.1:391242-400206	Control	inftected	OK	5.11807	8.30794	0.698891	0.687673	0.35225	0.674429	no
XLOC_011800	LOC103710410	NW_008246605.1:98043-99083	Control	inftected	OK	15.6067	9.91127	-0.655021	-0.650207	0.3527	0.674429	no
XLOC_000078	psbM	NC_013991.2:30248-30353	Control	inftected	OK	75.6215	292.082	1.94951	1.37867	0.35275	0.674429	no
XLOC_008664	LOC103707002	NW_008246562.1:1028199-1033460	Control	inftected	OK	20.9987	36.6896	0.805073	0.652639	0.35275	0.674429	no
XLOC_000314	LOC103696841	NW_008246507.1:3448595-3452798	Control	inftected	OK	4.94173	3.04465	-0.698741	-0.658142	0.35345	0.674507	no
XLOC_008399	LOC103706684	NW_008246559.1:687242-690483	Control	inftected	OK	4.30359	7.45813	0.793272	0.682021	0.354	0.674507	no
XLOC_021134	LOC103720656	NW_008246915.1:187033-209169	Control	inftected	OK	18.2928	10.4625	-0.806057	-0.692521	0.35415	0.674507	no
XLOC_006761	LOC103704858	NW_008246542.1:1531680-1540594	Control	inftected	OK	5.17526	3.10224	-0.738321	-0.654798	0.3549	0.674507	no
XLOC_021352	LOC103720880	NW_008246930.1:73022-74961	Control	inftected	OK	5.18858	8.37029	0.689937	0.636273	0.35505	0.674507	no
XLOC_003721	LOC103701485	NW_008246521.1:1123100-1124425	Control	inftected	OK	8.69524	5.32017	-0.708754	-0.648833	0.35515	0.674507	no
XLOC_015870	LOC103714891	NW_008246690.1:331397-333708	Control	inftected	OK	7.61576	12.0694	0.66429	0.644394	0.35535	0.674507	no
XLOC_001288	LOC103709007	NW_008246510.1:915531-919543	Control	inftected	OK	21.3667	34.9961	0.711828	0.659995	0.35585	0.674762	no
XLOC_023147	LOC103722824	NW_008247078.1:118664-123727	Control	inftected	OK	19.1407	12.2088	-0.648723	-0.626886	0.3565	0.6753	no
XLOC_025460	LOC113461202	NW_008247466.1:66156-66717	Control	inftected	OK	7.11109	2.54193	-1.48415	-0.868552	0.35745	0.67584	no
XLOC_005734	LOC103703814	NW_008246535.1:1059870-1062162	Control	inftected	OK	3.99288	6.84311	0.777223	0.678656	0.3576	0.67584	no
XLOC_023513	LOC103723205	NW_008247116.1:26471-29936	Control	inftected	OK	3.01034	6.24647	1.05312	0.755796	0.35795	0.67584	no
XLOC_028955	LOC103699862	NW_008262368.1:194-1117	Control	inftected	OK	22.2623	14.1716	-0.651603	-0.637971	0.35825	0.67584	no
XLOC_007183	LOC108511225	NW_008246547.1:35501-37510	Control	inftected	OK	1.28449	4.90944	1.93436	0.928113	0.36145	0.679958	no
XLOC_008625	LOC103706926	NW_008246562.1:124602-126696	Control	inftected	OK	4.93105	7.79063	0.659845	0.630398	0.36175	0.679958	no
XLOC_015619	LOC103714610,LOC113463214	NW_008246684.1:226039-232534	Control	inftected	OK	75.2043	42.9163	-0.809289	-0.634222	0.36185	0.679958	no
XLOC_013923	LOC103712755	NW_008246644.1:531851-535734	Control	inftected	OK	3.55527	5.76371	0.697039	0.647168	0.3627	0.679958	no
XLOC_002670	LOC103696871	NW_008246516.1:1938804-1945237	Control	inftected	OK	2.92397	4.94401	0.757751	0.633651	0.3631	0.679958	no
XLOC_013824	TRNAS-AGA	NW_008246642.1:252933-253015	Control	inftected	OK	1871.92	982.038	-0.930669	-0.661063	0.3636	0.679958	no
XLOC_026963	LOC103697973	NW_008248191.1:9642-12090	Control	inftected	OK	6.11743	3.60427	-0.763219	-0.654268	0.3636	0.679958	no
XLOC_017214	LOC103716420	NW_008246734.1:230250-233241	Control	inftected	OK	7.38397	4.57163	-0.691687	-0.655568	0.36365	0.679958	no
XLOC_001222	LOC103710460	NW_008246510.1:2614514-2617203	Control	inftected	OK	3.40835	6.44349	0.91877	0.647315	0.36375	0.679958	no
XLOC_029151	LOC103700055	NW_008266522.1:6-1168	Control	inftected	OK	5.68184	3.19639	-0.829916	-0.654829	0.36485	0.680728	no
XLOC_001555	LOC103712135	NW_008246511.1:1115787-1116903	Control	inftected	OK	33.9265	21.0844	-0.686236	-0.625817	0.3649	0.680729	no
XLOC_018380	LOC103717658	NW_008246776.1:348432-354232	Control	inftected	OK	3.44488	5.9743	0.794314	0.59552	0.36635	0.682743	no
XLOC_000831	LOC103703798	NW_008246508.1:2606394-2612684	Control	inftected	OK	5.24288	3.19853	-0.712952	-0.637452	0.3672	0.683041	no
XLOC_010490	LOC113462844	NW_008246586.1:588716-588812	Control	inftected	OK	403.218	974.584	1.27323	12.9033	0.36725	0.683041	no
XLOC_012547	LOC103711174	NW_008246618.1:287495-296421	Control	inftected	OK	4.71772	2.21785	-1.08893	-0.746659	0.36785	0.683468	no
XLOC_025110	LOC103695997	NW_008247382.1:58756-62350	Control	inftected	OK	5.28144	8.92825	0.757446	0.658339	0.36925	0.685021	no
XLOC_027699	LOC103698716	NW_008249308.1:10941-15561	Control	inftected	OK	10.381	17.4665	0.750653	0.652974	0.36965	0.685021	no
XLOC_025852	LOC103696807	NW_008247598.1:29345-32447	Control	inftected	OK	9.94355	6.2141	-0.678216	-0.636126	0.3698	0.685021	no
XLOC_006577	LOC103704626	NW_008246541.1:284830-286342	Control	inftected	OK	3.88863	6.32961	0.702856	0.660009	0.3703	0.685127	no
XLOC_024971	LOC103695843	NW_008247348.1:70245-71218	Control	inftected	OK	43.6698	26.633	-0.713419	-0.653764	0.3706	0.685127	no
XLOC_003455	LOC103701279	NW_008246520.1:1254866-1259275	Control	inftected	OK	5.07885	7.93918	0.644488	0.623533	0.3719	0.686842	no
XLOC_000118	psaC	NC_013991.2:119844-120090	Control	inftected	OK	2851.04	1512.99	-0.914089	-0.590047	0.3728	0.686996	no
XLOC_016490	LOC103715587	NW_008246709.1:398314-401829	Control	inftected	OK	3.94946	6.53718	0.727012	0.647305	0.37295	0.686996	no
XLOC_003005	LOC113462082	NW_008246517.1:2128259-2128350	Control	inftected	OK	1033.2	489.995	-1.07628	-1.10487	0.3731	0.686996	no
XLOC_027849	LOC103698860	NW_008249787.1:11235-11670	Control	inftected	OK	5.46205	2.09704	-1.38109	-0.775147	0.37375	0.687506	no
XLOC_000827	LOC103703764	NW_008246508.1:2565893-2570644	Control	inftected	OK	2.9938	4.85599	0.697787	0.64685	0.37415	0.687557	no
XLOC_015395	LOC103714370	NW_008246679.1:175028-177361	Control	inftected	OK	5.76887	9.09385	0.656604	0.630144	0.3753	0.687757	no
XLOC_025042	LOC103695920	NW_008247363.1:18879-22232	Control	inftected	OK	5.77339	3.65542	-0.659379	-0.620904	0.3756	0.687757	no
XLOC_022763	LOC103722381	NW_008247043.1:108041-113004	Control	inftected	OK	17.4293	30.8169	0.822209	0.632362	0.3757	0.687757	no
XLOC_016459	LOC103715526	NW_008246708.1:171775-174251	Control	inftected	OK	14.266	8.32552	-0.776971	-0.648451	0.37575	0.687757	no
XLOC_027151	LOC103698168	NW_008248376.1:13521-18883	Control	inftected	OK	9.46711	15.3516	0.697388	0.611872	0.37735	0.688432	no
XLOC_007824	LOC103706057	NW_008246553.1:617777-620033	Control	inftected	OK	3.90116	6.49772	0.736032	0.642975	0.37765	0.688432	no
XLOC_022334	LOC103721926	NW_008247006.1:30553-32128	Control	inftected	OK	49.7523	30.5477	-0.703699	-0.632147	0.3779	0.688432	no
XLOC_000704	LOC103704896	NW_008246508.1:3508799-3509462	Control	inftected	OK	34.9584	56.2072	0.685114	0.624938	0.3782	0.688432	no
XLOC_009375	LOC103707688	NW_008246570.1:597785-610806	Control	inftected	OK	6.54536	3.96164	-0.724376	-0.604214	0.37895	0.688432	no
XLOC_014018	LOC103712858	NW_008246646.1:530409-537708	Control	inftected	OK	35.0409	22.2615	-0.654489	-0.559115	0.37925	0.688432	no
XLOC_025783	LOC103696730	NW_008247574.1:20446-24622	Control	inftected	OK	5.57752	3.63597	-0.617284	-0.588466	0.3793	0.688432	no
XLOC_003289	LOC103701106	NW_008246519.1:2181599-2376545	Control	inftected	OK	47.7503	80.0158	0.744774	0.625116	0.37955	0.688432	no
XLOC_002679	LOC103697097	NW_008246516.1:2141479-2145094	Control	inftected	OK	2.94881	4.71896	0.678339	0.610762	0.3797	0.688432	no
XLOC_011581	LOC103710201	NW_008246601.1:180618-183400	Control	inftected	OK	132.478	213.64	0.689435	0.633605	0.37985	0.688431	no
XLOC_022380	LOC103721976	NW_008247010.1:17619-23018	Control	inftected	OK	4.8058	3.03492	-0.663121	-0.591323	0.3803	0.688571	no
XLOC_009238	LOC103707587	NW_008246569.1:375564-380810	Control	inftected	OK	3.41946	5.29621	0.631189	0.61314	0.38115	0.688722	no
XLOC_025725	LOC103696668	NW_008247556.1:53682-57421	Control	inftected	OK	3.17687	6.1696	0.957572	0.665413	0.38145	0.688722	no
XLOC_006723	LOC103704768	NW_008246542.1:233535-237910	Control	inftected	OK	13.9871	8.943	-0.645269	-0.629942	0.382	0.688722	no
XLOC_012152	LOC103710789	NW_008246611.1:682718-683357	Control	inftected	OK	4.99125	8.36601	0.745139	0.583741	0.3822	0.688722	no
XLOC_020068	LOC103719483	NW_008246855.1:10198-17346	Control	inftected	OK	2.90469	4.78928	0.721423	0.382175	0.38225	0.688722	no
XLOC_022302	LOC103721894	NW_008247003.1:194878-202173	Control	inftected	OK	4.51337	7.22081	0.677956	0.613209	0.3833	0.68994	no
XLOC_029068	LOC113461953	NW_008264694.1:642-840	Control	inftected	OK	172.585	95.1457	-0.8591	-0.618761	0.38425	0.690393	no
XLOC_000336	LOC103699375	NW_008246507.1:3767938-3769042	Control	inftected	OK	178.559	104.115	-0.778218	-0.609736	0.3843	0.690393	no
XLOC_001278	LOC103708765	NW_008246510.1:734199-738307	Control	inftected	OK	6.3508	10.2842	0.695424	0.618789	0.3861	0.692952	no
XLOC_019598	LOC103718989	NW_008246831.1:27416-28509	Control	inftected	OK	15.3281	9.91612	-0.628336	-0.608648	0.38665	0.693265	no
XLOC_000068	trnQ-UUG	NC_013991.2:7101-7173	Control	inftected	OK	1059150	549915	-0.945629	-0.587663	0.3872	0.693577	no
XLOC_006278	LOC103704368	NW_008246539.1:1042780-1047799	Control	inftected	OK	7.28849	11.1114	0.608345	0.584435	0.3898	0.697557	no
XLOC_010850	LOC103709320	NW_008246590.1:616316-617730	Control	inftected	OK	5.47698	3.26391	-0.746782	-0.609619	0.39025	0.697685	no
XLOC_024516	LOC103724295	NW_008247259.1:35704-37231	Control	inftected	OK	7.35936	11.7011	0.66899	0.60621	0.39265	0.69888	no
XLOC_028008	LOC103699006	NW_008250517.1:1030-3435	Control	inftected	OK	8.16906	14.0332	0.780604	0.582801	0.3927	0.69888	no
XLOC_003567	LOC103701272	NW_008246520.1:1200155-1210721	Control	inftected	OK	3.94912	6.17874	0.645782	0.623673	0.39275	0.69888	no
XLOC_020220	LOC103719642	NW_008246862.1:77434-87777	Control	inftected	OK	7.8578	11.9449	0.604191	0.590254	0.393	0.69888	no
XLOC_020444	LOC103719898	NW_008246874.1:260117-265433	Control	inftected	OK	4.6647	7.90614	0.761189	0.628409	0.3934	0.69888	no
XLOC_012211	LOC103710832	NW_008246612.1:549726-550447	Control	inftected	OK	8.03746	13.2774	0.72416	0.61965	0.394	0.69888	no
XLOC_010489	LOC113462846	NW_008246586.1:588546-588625	Control	inftected	OK	1302.61	547.684	-1.24999	-0.874971	0.3944	0.69888	no
XLOC_027315	LOC113461487	NW_008248578.1:14023-14155	Control	inftected	OK	201.764	94.663	-1.09179	-0.573708	0.39475	0.69888	no
XLOC_018041	LOC103717276	NW_008246763.1:173147-185256	Control	inftected	OK	3.14814	5.03091	0.676321	0.591899	0.39505	0.69888	no
XLOC_029334	LOC103700245	NW_008271615.1:6-1183	Control	inftected	OK	3.47819	5.96564	0.778342	0.616721	0.3952	0.69888	no
XLOC_021468	LOC103721002	NW_008246938.1:102617-110402	Control	inftected	OK	4.14763	6.44058	0.634903	0.578273	0.3957	0.69888	no
XLOC_010933	LOC103709446	NW_008246592.1:29595-31495	Control	inftected	OK	3.30712	5.76991	0.802976	0.629104	0.3961	0.69888	no
XLOC_004091	LOC103701995	NW_008246524.1:1009790-1018337	Control	inftected	OK	3.89357	7.18033	0.882957	0.641861	0.3963	0.69888	no
XLOC_026185	TRNAR-UCG	NW_008247729.1:40569-40643	Control	inftected	OK	1139.17	403.556	-1.49714	-0.772657	0.3963	0.69888	no
XLOC_027482	LOC103698501	NW_008248809.1:16377-21039	Control	inftected	OK	6.14051	10.2639	0.741142	0.607269	0.3966	0.69888	no
XLOC_025516	LOC103696418	NW_008247483.1:64992-66363	Control	inftected	OK	28.0126	45.3815	0.696028	0.604494	0.39845	0.700277	no
XLOC_000092	atpB	NC_013991.2:54242-56140	Control	inftected	OK	71.4398	43.7776	-0.706536	-0.561044	0.39925	0.700277	no
XLOC_003339	LOC113462344	NW_008246519.1:985829-985918	Control	inftected	OK	5247.25	2971.2	-0.820517	-0.592457	0.39975	0.700277	no
XLOC_001866	LOC103716417	NW_008246513.1:257980-265726	Control	inftected	OK	3.58595	5.50138	0.617441	0.577633	0.3998	0.700277	no
XLOC_009677	LOC103708061	NW_008246575.1:390969-400918	Control	inftected	OK	16.3764	27.3127	0.737949	0.57043	0.3998	0.700277	no
XLOC_020791	LOC103720282	NW_008246894.1:17095-29033	Control	inftected	OK	3.84986	5.81423	0.594783	0.469811	0.39985	0.700277	no
XLOC_004912	LOC103702793	NW_008246529.1:567054-576191	Control	inftected	OK	2.90997	4.84039	0.734118	0.618228	0.40005	0.700277	no
XLOC_014094	LOC103712937	NW_008246648.1:99530-108684	Control	inftected	OK	3.56165	5.53766	0.636729	0.588994	0.40075	0.700838	no
XLOC_028570	LOC103699499	NW_008255820.1:3-2733	Control	inftected	OK	6.81184	3.05163	-1.15847	-0.597568	0.4018	0.701781	no
XLOC_004193	LOC103702041	NW_008246524.1:1872227-1885556	Control	inftected	OK	2.42194	5.45734	1.17203	0.896713	0.40205	0.701781	no
XLOC_021803	LOC103721348	NW_008246965.1:74085-78090	Control	inftected	OK	5.14181	8.31877	0.694093	0.605185	0.40265	0.702164	no
XLOC_001277	LOC103708774	NW_008246510.1:726459-731127	Control	inftected	OK	10.3756	15.8808	0.614096	0.594405	0.4047	0.702911	no
XLOC_017333	LOC103716483	NW_008246737.1:76932-79655	Control	inftected	OK	3.32444	5.30422	0.674028	0.612805	0.4057	0.702911	no
XLOC_020219	LOC108511730	NW_008246862.1:50607-51218	Control	inftected	OK	13.1583	29.1767	1.14884	0.593132	0.40605	0.702911	no
XLOC_012903	LOC103711601	NW_008246625.1:245335-265632	Control	inftected	OK	7.73793	4.98587	-0.634103	-0.578393	0.4061	0.702911	no
XLOC_014665	LOC103713598	NW_008246662.1:253979-257031	Control	inftected	OK	5.21803	7.84804	0.588828	0.557445	0.4064	0.702911	no
XLOC_029866	LOC103700686	NW_008303346.1:37-659	Control	inftected	OK	19.0571	11.9953	-0.667851	-0.59915	0.40665	0.702911	no
XLOC_009807	LOC103708177	NW_008246576.1:647595-648902	Control	inftected	OK	5.52242	8.37266	0.600386	0.586081	0.40685	0.702911	no
XLOC_003258	LOC103701058	NW_008246519.1:1569821-1575248	Control	inftected	OK	10.6007	6.92719	-0.613812	-0.599491	0.40695	0.702911	no
XLOC_000116	ndhF	NC_013991.2:112128-115656	Control	inftected	OK	13.0549	8.06194	-0.695395	-0.556638	0.40705	0.702911	no
XLOC_022501	LOC103722102	NW_008247019.1:117961-129431	Control	inftected	OK	8.67758	3.13138	-1.47049	-1.03776	0.4072	0.702911	no
XLOC_008372	LOC103706644	NW_008246559.1:283644-287871	Control	inftected	OK	6.61427	9.9695	0.59194	0.579488	0.4076	0.702911	no
XLOC_026196	LOC103697166	NW_008247733.1:3025-3532	Control	inftected	OK	4.76129	2.10666	-1.17639	-0.669968	0.40765	0.702911	no
XLOC_013298	LOC103712045	NW_008246632.1:343071-346188	Control	inftected	OK	3.03903	4.70317	0.630021	0.580006	0.40855	0.703492	no
XLOC_005189	LOC103703069	NW_008246531.1:78439-81399	Control	inftected	OK	3.43894	5.95866	0.793023	0.595202	0.40875	0.703492	no
XLOC_017709	LOC103716912	NW_008246749.1:428349-430143	Control	inftected	OK	5.09162	8.04013	0.659094	0.563276	0.40995	0.703995	no
XLOC_000098	clpP	NC_013991.2:71966-74045	Control	inftected	OK	61.4614	37.0295	-0.731006	-0.589141	0.41025	0.703995	no
XLOC_001991	LOC103716209,LOC103718529	NW_008246513.1:40450-51636	Control	inftected	OK	4.90199	7.55725	0.624494	0.577831	0.41065	0.703995	no
XLOC_012977	LOC103711707	NW_008246627.1:257503-261317	Control	inftected	OK	2.74614	5.36166	0.965278	0.689401	0.4109	0.703995	no
XLOC_006444	LOC113462557	NW_008246540.1:571502-571634	Control	inftected	OK	107.158	31.3942	-1.77117	-5.01624	0.41095	0.703995	no
XLOC_021336	LOC103720865	NW_008246929.1:57450-58132	Control	inftected	OK	11.1779	7.10048	-0.65466	-0.583618	0.4125	0.705516	no
XLOC_022894	LOC103722531	NW_008247057.1:5603-7525	Control	inftected	OK	30.9005	20.1047	-0.620095	-0.57285	0.413	0.705516	no
XLOC_017017	LOC103716175	NW_008246727.1:399914-409477	Control	inftected	OK	15.1484	10.1607	-0.576163	-0.570237	0.4132	0.705516	no
XLOC_019038	LOC103718368	NW_008246803.1:144597-149067	Control	inftected	OK	5.2165	7.78237	0.577129	0.570273	0.4137	0.705516	no
XLOC_006536	LOC103704671	NW_008246541.1:1024545-1025720	Control	inftected	OK	5.60113	8.66176	0.628944	0.581555	0.41375	0.705516	no
XLOC_014624	LOC103713531	NW_008246660.1:469444-472390	Control	inftected	OK	2.79964	4.86712	0.797827	0.592189	0.415	0.706598	no
XLOC_015084	LOC103714064	NW_008246672.1:608452-621046	Control	inftected	OK	27.5247	42.8618	0.638963	0.571054	0.41515	0.706598	no
XLOC_024868	LOC103695729	NW_008247328.1:26140-28960	Control	inftected	OK	7.85684	4.95563	-0.664881	-0.587419	0.41555	0.706626	no
XLOC_022927	LOC103722574	NW_008247059.1:163658-183081	Control	inftected	OK	3.23056	4.74109	0.553435	0.526014	0.4166	0.707278	no
XLOC_001231	LOC103710574	NW_008246510.1:2882998-2885354	Control	inftected	OK	7.41429	4.74892	-0.64271	-0.55433	0.4171	0.707278	no
XLOC_011205	LOC103709767	NW_008246595.1:632706-644274	Control	inftected	OK	4.22113	6.60552	0.646045	0.604908	0.41755	0.707278	no
XLOC_014177	LOC103713070	NW_008246650.1:569013-580951	Control	inftected	OK	14.0092	20.7013	0.563348	0.556091	0.41775	0.707278	no
XLOC_000518	LOC103696187	NW_008246507.1:3255656-3258355	Control	inftected	OK	20.4991	12.7024	-0.690459	-0.593025	0.41785	0.707278	no
XLOC_015288	LOC103714289	NW_008246677.1:385958-394940	Control	inftected	OK	15.1069	9.82013	-0.62139	-0.555934	0.4199	0.710097	no
XLOC_025920	LOC113461258	NW_008247623.1:4248-8541	Control	inftected	OK	208.446	21.3205	-3.28936	-5.07206	0.42045	0.710376	no
XLOC_020183	LOC103719617	NW_008246861.1:63873-67433	Control	inftected	OK	10.3167	6.33568	-0.703416	-0.5417	0.42235	0.712933	no
XLOC_012178	LOC103710801	NW_008246611.1:815653-825190	Control	inftected	OK	15.335	9.96756	-0.621515	-0.577481	0.42305	0.713462	no
XLOC_014045	LOC103712908	NW_008246647.1:482458-484055	Control	inftected	OK	1171.45	704.206	-0.734228	-0.551104	0.42355	0.713653	no
XLOC_014339	LOC103713235	NW_008246653.1:572909-576743	Control	inftected	OK	4.50886	7.00648	0.63593	0.556168	0.42545	0.715624	no
XLOC_000107	rps3	NC_013991.2:85046-85712	Control	inftected	OK	91.2835	54.4708	-0.744872	-0.572923	0.42575	0.715624	no
XLOC_008007	LOC113462672	NW_008246555.1:403816-409169	Control	inftected	OK	3.04477	4.72779	0.634832	0.556559	0.42655	0.715624	no
XLOC_000086	ycf3	NC_013991.2:43007-44972	Control	inftected	OK	152.129	95.5335	-0.671214	-0.546758	0.42665	0.715624	no
XLOC_000147	nad4	NC_016740.1:356408-365840	Control	inftected	OK	5.83862	9.06676	0.634959	0.545765	0.42795	0.715624	no
XLOC_023220	LOC103722894	NW_008247085.1:61201-69979	Control	inftected	OK	3.85959	6.4497	0.740783	0.574642	0.42825	0.715624	no
XLOC_001632	LOC103713283	NW_008246511.1:2908657-2912224	Control	inftected	OK	3.43736	5.33687	0.634694	0.566447	0.42835	0.715624	no
XLOC_029941	LOC113462287	NW_008313596.1:224-343	Control	inftected	OK	624538	341438	-0.871165	-0.500753	0.4284	0.715624	no
XLOC_001953	LOC103718014	NW_008246513.1:2137381-2137934	Control	inftected	OK	2.85132	5.53692	0.957451	0.581922	0.4287	0.715624	no
XLOC_018844	LOC113463464	NW_008246795.1:14660-14768	Control	inftected	OK	345.176	649.069	0.911037	0.939255	0.4287	0.715624	no
XLOC_001710	LOC113463331	NW_008246512.1:1750150-1750277	Control	inftected	OK	2839.62	4404.91	0.633416	0.521671	0.42935	0.715624	no
XLOC_000726	LOC103702044	NW_008246508.1:100834-101601	Control	inftected	OK	12.2202	18.2076	0.575275	0.542871	0.42965	0.715624	no
XLOC_006749	LOC103704827	NW_008246542.1:1212886-1220879	Control	inftected	OK	4.73401	7.27051	0.618994	0.558538	0.4298	0.715624	no
XLOC_010768	LOC103709237	NW_008246589.1:612515-614799	Control	inftected	OK	5.47596	3.47122	-0.657667	-0.578078	0.43015	0.715624	no
XLOC_014760	LOC113463149	NW_008246664.1:540661-540758	Control	inftected	OK	2048.07	1203.99	-0.766445	-0.849259	0.4315	0.717223	no
XLOC_000874	LOC103705505	NW_008246508.1:3422474-3427898	Control	inftected	OK	8.88711	5.13733	-0.790695	-0.580772	0.43275	0.718653	no
XLOC_003256	LOC103701051	NW_008246519.1:1502192-1504207	Control	inftected	OK	5.97355	3.71697	-0.68446	-0.598432	0.4338	0.719749	no
XLOC_017318	LOC113463354	NW_008246737.1:257273-257485	Control	inftected	OK	185.048	284.818	0.622146	0.549592	0.43435	0.720014	no
XLOC_017207	LOC103716380	NW_008246734.1:59010-60488	Control	inftected	OK	5.15636	3.22782	-0.675791	-0.557127	0.4356	0.721438	no
XLOC_001757	LOC108511564	NW_008246512.1:130568-131070	Control	inftected	OK	7.26043	4.04011	-0.845662	-0.541589	0.4361	0.721618	no
XLOC_022659	LOC103722274	NW_008247032.1:100388-108087	Control	inftected	OK	11.2881	19.6749	0.801555	0.575663	0.4374	0.72257	no
XLOC_005545	LOC103703513	NW_008246533.1:922696-927944	Control	inftected	OK	5.72352	3.66401	-0.64348	-0.542496	0.43775	0.72257	no
XLOC_024373	LOC103724143	NW_008247235.1:32922-38182	Control	inftected	OK	3.20794	4.83629	0.592255	0.552416	0.43785	0.72257	no
XLOC_013747	LOC103712580	NW_008246641.1:461429-462915	Control	inftected	OK	19.157	29.0174	0.599048	0.560913	0.43855	0.722845	no
XLOC_001737	LOC103715594	NW_008246512.1:2493361-2502472	Control	inftected	OK	4.06682	6.23255	0.61592	0.566498	0.4388	0.722845	no
XLOC_008770	LOC103707107	NW_008246563.1:1007998-1015159	Control	inftected	OK	28.4677	19.6979	-0.531284	-0.503534	0.4395	0.723007	no
XLOC_002688	LOC103697356	NW_008246516.1:2374202-2378715	Control	inftected	OK	6.25399	9.24522	0.563932	0.542212	0.43995	0.723007	no
XLOC_021076	LOC103720601	NW_008246912.1:210862-221132	Control	inftected	OK	4.78387	2.84649	-0.748995	-0.480216	0.4406	0.723007	no
XLOC_008810	LOC103707090	NW_008246563.1:730132-730685	Control	inftected	OK	3.86506	7.16061	0.889593	0.651684	0.4409	0.723007	no
XLOC_002530	LOC103723060	NW_008246515.1:1598587-1619642	Control	inftected	OK	32.4922	21.1591	-0.61882	-0.545123	0.441	0.723007	no
XLOC_007921	LOC103706150	NW_008246554.1:290430-293393	Control	inftected	OK	98.9844	65.9278	-0.586315	-0.511726	0.44125	0.723007	no
XLOC_019161	LOC113463490	NW_008246809.1:42954-43049	Control	inftected	OK	692.935	1251.91	0.853336	0.825337	0.44245	0.724097	no
XLOC_015856	LOC103714894	NW_008246690.1:372833-382437	Control	inftected	OK	9.41063	13.9321	0.566055	0.538408	0.4427	0.724097	no
XLOC_028818	LOC103699730	NW_008259675.1:672-1684	Control	inftected	OK	6.3143	3.79801	-0.733381	-0.56439	0.4454	0.727868	no
XLOC_018902	LOC103718212	NW_008246797.1:183846-185632	Control	inftected	OK	15.9736	10.6278	-0.587839	-0.550606	0.44625	0.728131	no
XLOC_030011	LOC113462321	NW_008326565.1:157-313	Control	inftected	OK	258.586	150.562	-0.780291	-0.569194	0.44635	0.728131	no
XLOC_006366	LOC103704488	NW_008246540.1:562616-565165	Control	inftected	OK	7.30239	4.79784	-0.605985	-0.541679	0.44765	0.729052	no
XLOC_029607	LOC113462121	NW_008281009.1:725-841	Control	inftected	OK	563.261	321.985	-0.80681	-0.563876	0.44805	0.729052	no
XLOC_008703	LOC103706969	NW_008246562.1:615197-629373	Control	inftected	OK	6.27562	9.2923	0.566278	0.523766	0.4481	0.729052	no
XLOC_026643	LOC103697629	NW_008247947.1:8378-18233	Control	inftected	OK	9.08232	13.4402	0.565425	0.544953	0.44885	0.729237	no
XLOC_005656	LOC113462514	NW_008246534.1:651750-651891	Control	inftected	OK	315.418	540.349	0.776626	0.934255	0.4493	0.729237	no
XLOC_017809	LOC103717027	NW_008246754.1:251126-255448	Control	inftected	OK	9.58191	14.462	0.593883	0.570764	0.4494	0.729237	no
XLOC_027453	LOC103698472	NW_008248769.1:16949-18834	Control	inftected	OK	3.25068	5.04048	0.63282	0.539534	0.45065	0.730111	no
XLOC_002333	LOC103721087	NW_008246514.1:2366277-2371367	Control	inftected	OK	6.48737	4.24863	-0.610636	-0.536725	0.45105	0.730111	no
XLOC_012385	LOC103711040	NW_008246616.1:114105-115327	Control	inftected	OK	38.6175	26.4129	-0.548013	-0.537272	0.45145	0.730111	no
XLOC_009530	LOC103707885	NW_008246573.1:121703-123643	Control	inftected	OK	9.94977	6.54572	-0.604112	-0.532284	0.45185	0.730111	no
XLOC_007374	LOC103705497	NW_008246548.1:652042-661386	Control	inftected	OK	4.0974	5.96418	0.541615	0.529001	0.45295	0.730111	no
XLOC_020110	LOC103719536	NW_008246857.1:116214-117428	Control	inftected	OK	5.94849	8.74303	0.555609	0.544586	0.45305	0.730111	no
XLOC_003003	LOC103699681	NW_008246517.1:2112697-2113631	Control	inftected	OK	3.0293	5.01843	0.728252	0.560588	0.4533	0.730111	no
XLOC_008382	LOC103706659	NW_008246559.1:434032-438572	Control	inftected	OK	14.661	21.7746	0.570667	0.531873	0.4535	0.730111	no
XLOC_015984	LOC103715037	NW_008246694.1:416983-419622	Control	inftected	OK	5.8213	8.92938	0.617218	0.53335	0.4535	0.730111	no
XLOC_010079	LOC103708495	NW_008246580.1:672770-681667	Control	inftected	OK	8.88472	13.1169	0.562032	0.523042	0.45465	0.731325	no
XLOC_002250	LOC113463726	NW_008246514.1:456663-477198	Control	inftected	OK	206.884	15.1528	-3.77117	-5.20481	0.45705	0.734545	no
XLOC_008879	LOC103707155	NW_008246564.1:360169-361092	Control	inftected	OK	84.2527	51.3595	-0.714094	-0.512194	0.45805	0.735303	no
XLOC_000091	trnV-UAC	NC_013991.2:53155-53823	Control	inftected	OK	18134.7	11809.1	-0.618856	-0.528349	0.4594	0.735303	no
XLOC_026976	LOC103697985	NW_008248202.1:14377-21363	Control	inftected	OK	5.73252	3.50669	-0.709057	-0.523252	0.45965	0.735303	no
XLOC_003283	LOC103701094	NW_008246519.1:2113110-2118582	Control	inftected	OK	6.94721	10.8029	0.636916	0.52912	0.46005	0.735303	no
XLOC_023049	LOC103722707	NW_008247069.1:132701-142690	Control	inftected	OK	11.833	17.2827	0.546512	0.500704	0.46025	0.735303	no
XLOC_021971	LOC113463689	NW_008246977.1:15769-19573	Control	inftected	OK	104.893	59.3617	-0.821308	-0.495746	0.4616	0.735303	no
XLOC_003106	LOC103700230	NW_008246518.1:19292-29429	Control	inftected	OK	18.2718	12.7489	-0.519242	-0.49621	0.46195	0.735303	no
XLOC_026477	LOC103697465	NW_008247867.1:28909-42252	Control	inftected	OK	3.86992	5.46003	0.496606	0.472853	0.46215	0.735303	no
XLOC_003334	TRNAV-UAC	NW_008246519.1:826613-826687	Control	inftected	OK	227.833	66.7486	-1.77117	-6.38593	0.4635	0.735303	no
XLOC_007927	TRNAE-CUC	NW_008246554.1:388366-388439	Control	inftected	OK	237.593	69.6081	-1.77117	-6.56656	0.4635	0.735303	no
XLOC_015636	LOC103714666	NW_008246685.1:314617-315854	Control	inftected	OK	4.83265	7.22569	0.58032	0.530408	0.4635	0.735303	no
XLOC_023210	LOC113460977	NW_008247084.1:175034-175120	Control	inftected	OK	142.751	41.8219	-1.77117	-4.6779	0.4635	0.735303	no
XLOC_027436	TRNAA-UGC	NW_008248739.1:11958-12031	Control	inftected	OK	237.593	69.6081	-1.77117	-6.56656	0.4635	0.735303	no
XLOC_028005	TRNAM-CAU	NW_008250514.1:6121-6195	Control	inftected	OK	227.833	66.7486	-1.77117	-6.38593	0.4635	0.735303	no
XLOC_030001	LOC113462316	NW_008324697.1:160-263	Control	inftected	OK	80.4583	23.572	-1.77117	-3.19112	0.4635	0.735303	no
XLOC_012126	LOC103710765	NW_008246611.1:216725-221135	Control	inftected	OK	3.71463	5.56204	0.582394	0.522728	0.464	0.735389	no
XLOC_023557	LOC103723251	NW_008247121.1:7528-20536	Control	inftected	OK	3.75469	5.58042	0.571682	0.518001	0.46445	0.735389	no
XLOC_012023	LOC113462967	NW_008246609.1:460446-460540	Control	inftected	OK	431.159	823.962	0.934357	0.928513	0.46475	0.735389	no
XLOC_017378	LOC103716538	NW_008246738.1:89144-94526	Control	inftected	OK	33.4984	49.9845	0.577389	0.511815	0.46645	0.736581	no
XLOC_004726	LOC103702689	NW_008246528.1:1332857-1334361	Control	inftected	OK	2.92198	4.82536	0.723689	0.560056	0.467	0.736581	no
XLOC_018213	LOC103717460	NW_008246770.1:138017-140762	Control	inftected	OK	3.35873	5.16137	0.619839	0.537395	0.46705	0.736581	no
XLOC_009462	LOC103707811	NW_008246572.1:140544-143642	Control	inftected	OK	19.5315	13.4059	-0.542931	-0.517537	0.4671	0.736581	no
XLOC_000843	LOC103703994	NW_008246508.1:2792510-2792867	Control	inftected	OK	1.75455	5.18751	1.56394	0.761669	0.46835	0.737921	no
XLOC_016097	LOC103715159	NW_008246697.1:409422-410986	Control	inftected	OK	292.413	179.396	-0.704865	-0.521639	0.46935	0.738866	no
XLOC_026008	LOC103696971	NW_008247655.1:30733-40294	Control	inftected	OK	9.99869	14.4385	0.530109	0.513388	0.4707	0.739807	no
XLOC_015931	LOC103714961	NW_008246692.1:467378-468109	Control	inftected	OK	16.7178	24.2048	0.533908	0.504265	0.47075	0.739807	no
XLOC_023705	LOC103723423	NW_008247137.1:110878-111403	Control	inftected	OK	11.7932	17.7846	0.592668	0.524551	0.4715	0.740107	no
XLOC_005324	LOC103703362	NW_008246532.1:1455991-1461720	Control	inftected	OK	5.34786	7.97072	0.575749	0.522712	0.47195	0.740107	no
XLOC_014249	LOC103713107,LOC103713109	NW_008246651.1:282840-310207	Control	inftected	OK	6.61055	9.52806	0.527413	0.495766	0.4727	0.740107	no
XLOC_013230	LOC103711999	NW_008246631.1:659319-662035	Control	inftected	OK	3.35665	5.00079	0.575135	0.512438	0.47295	0.740107	no
XLOC_015276	LOC103714265	NW_008246677.1:115487-121099	Control	inftected	OK	2.91622	4.78921	0.715689	0.512978	0.4737	0.740107	no
XLOC_022461	LOC103722056	NW_008247016.1:185459-188053	Control	inftected	OK	6.3104	9.27737	0.555984	0.52701	0.4741	0.740107	no
XLOC_000027	psbB	NC_013991.2:74502-76029	Control	inftected	OK	461.645	294.743	-0.647327	-0.472933	0.47415	0.740107	no
XLOC_002588	LOC103697616	NW_008246516.1:207395-215651	Control	inftected	OK	8.78941	5.77488	-0.605974	-0.52167	0.47415	0.740107	no
XLOC_019861	LOC103719276	NW_008246845.1:247928-249034	Control	inftected	OK	45.0695	32.1161	-0.488852	-0.47264	0.47705	0.744004	no
XLOC_002818	LOC103698093	NW_008246517.1:148431-152917	Control	inftected	OK	3.58023	5.21312	0.542096	0.50731	0.4781	0.744451	no
XLOC_000886	LOC103705623	NW_008246509.1:75467-81456	Control	inftected	OK	3.6971	10.2906	1.47687	0.762699	0.4785	0.744451	no
XLOC_003261	LOC103701061	NW_008246519.1:1629080-1631265	Control	inftected	OK	3.6127	5.57149	0.624983	0.499948	0.4789	0.744451	no
XLOC_007207	LOC103705383	NW_008246547.1:645102-655483	Control	inftected	OK	8.45824	12.2249	0.531391	0.490956	0.47895	0.744451	no
XLOC_006054	LOC103704031	NW_008246537.1:270011-270976	Control	inftected	OK	11.3084	7.54088	-0.584595	-0.528913	0.4802	0.744899	no
XLOC_003424	LOC103701221	NW_008246520.1:504613-507226	Control	inftected	OK	7.72597	5.44153	-0.505704	-0.493223	0.4804	0.744899	no
XLOC_013862	TRNAG-UCC	NW_008246643.1:516699-516771	Control	inftected	OK	743.704	293.846	-1.33967	-0.654284	0.48045	0.744899	no
XLOC_007807	LOC103706021	NW_008246553.1:142383-143120	Control	inftected	OK	6.28537	3.96583	-0.664374	-0.496278	0.48135	0.745185	no
XLOC_011530	LOC103710076	NW_008246600.1:16699-29222	Control	inftected	OK	5.80841	4.03236	-0.526518	-0.490601	0.4819	0.745185	no
XLOC_021857	LOC103721396	NW_008246968.1:129159-130338	Control	inftected	OK	27.2014	18.427	-0.561861	-0.506268	0.4822	0.745185	no
XLOC_014486	LOC103713397	NW_008246657.1:381018-478048	Control	inftected	OK	3.25343	5.16697	0.667359	0.540812	0.48225	0.745185	no
XLOC_000142	atp1	NC_016740.1:292185-293715	Control	inftected	OK	42.3329	28.2088	-0.585636	-0.511008	0.48275	0.745334	no
XLOC_010495	LOC103708992	NW_008246586.1:710011-711723	Control	inftected	OK	20.4023	30.5535	0.582608	0.503991	0.48805	0.752886	no
XLOC_014420	TRNAR-UCU	NW_008246655.1:268707-268780	Control	inftected	OK	712.78	351.236	-1.02102	-0.439777	0.48935	0.753632	no
XLOC_025057	LOC103695939	NW_008247366.1:16442-21803	Control	inftected	OK	8.84259	13.2972	0.588587	0.50429	0.48935	0.753632	no
XLOC_029980	LOC103700775	NW_008320923.1:6-529	Control	inftected	OK	7.38779	11.0919	0.586296	0.462374	0.49105	0.754243	no
XLOC_005311	LOC103703333	NW_008246532.1:1060689-1068129	Control	inftected	OK	5.26856	3.61087	-0.545061	-0.488611	0.4911	0.754243	no
XLOC_005349	LOC103703275	NW_008246532.1:205350-210467	Control	inftected	OK	22.6108	31.9492	0.498764	0.486584	0.49165	0.754243	no
XLOC_005973	LOC103704051	NW_008246537.1:469663-475038	Control	inftected	OK	6.12817	4.09124	-0.582921	-0.507526	0.492	0.754243	no
XLOC_005164	LOC103703191	NW_008246531.1:1516324-1524954	Control	inftected	OK	5.66919	8.28335	0.547072	0.480364	0.49205	0.754243	no
XLOC_025702	LOC103696640	NW_008247546.1:40529-55371	Control	inftected	OK	4.29669	6.19544	0.52798	0.487048	0.4922	0.754243	no
XLOC_026194	LOC103697164	NW_008247732.1:13707-17392	Control	inftected	OK	4.75069	7.12318	0.584385	0.492206	0.493	0.754293	no
XLOC_026090	LOC103697054	NW_008247686.1:11411-12344	Control	inftected	OK	5.1113	7.44601	0.542777	0.489371	0.49305	0.754293	no
XLOC_026074	LOC103697036	NW_008247681.1:35426-37124	Control	inftected	OK	72.3282	50.2108	-0.52656	-0.478731	0.4951	0.756282	no
XLOC_013336	LOC103712095	NW_008246633.1:141793-145006	Control	inftected	OK	4.92265	7.25793	0.560121	0.488374	0.496	0.756282	no
XLOC_023780	LOC103723504	NW_008247147.1:127367-136154	Control	inftected	OK	3.2588	4.76149	0.547072	0.494277	0.496	0.756282	no
XLOC_013386	LOC103712192	NW_008246634.1:587812-588805	Control	inftected	OK	16.239	11.473	-0.501213	-0.478395	0.49615	0.756282	no
XLOC_016861	LOC103715999	NW_008246722.1:38917-41168	Control	inftected	OK	3.92276	5.76174	0.554635	0.472067	0.4964	0.756282	no
XLOC_024356	LOC103724125	NW_008247232.1:73659-75791	Control	inftected	OK	52.5478	38.0264	-0.466631	-0.451785	0.4984	0.758703	no
XLOC_004053	LOC103701870	NW_008246523.1:1949736-1950352	Control	inftected	OK	6.79056	10.3385	0.606427	0.48045	0.49965	0.759979	no
XLOC_022962	LOC103722612	NW_008247063.1:125251-128549	Control	inftected	OK	4.81195	3.11474	-0.627512	-0.484824	0.50035	0.760417	no
XLOC_021450	LOC103720990	NW_008246937.1:166320-170519	Control	inftected	OK	39.4386	26.9806	-0.547687	-0.485171	0.50115	0.761006	no
XLOC_025267	LOC103696165	NW_008247418.1:82858-83910	Control	inftected	OK	13.5315	9.54086	-0.504131	-0.487004	0.50175	0.761025	no
XLOC_009652	LOC103708007	NW_008246574.1:644408-650950	Control	inftected	OK	28.1935	20.175	-0.482793	-0.469927	0.50215	0.761025	no
XLOC_025123	LOC103696008	NW_008247384.1:82645-89279	Control	inftected	OK	7.70398	10.6471	0.466784	0.458385	0.5024	0.761025	no
XLOC_004642	LOC103702503	NW_008246527.1:903254-931571	Control	inftected	OK	7.47096	5.39939	-0.468498	-0.414806	0.50315	0.761441	no
XLOC_005018	LOC103703012	NW_008246530.1:1476748-1478720	Control	inftected	OK	6.54871	4.26718	-0.617926	-0.484703	0.5035	0.761441	no
XLOC_001519	LOC103711488	NW_008246511.1:146981-154203	Control	inftected	OK	9.65919	14.3087	0.566917	0.485441	0.5063	0.763247	no
XLOC_026420	LOC103697400	NW_008247834.1:15162-18233	Control	inftected	OK	4.06085	6.08509	0.583497	0.493836	0.5067	0.763247	no
XLOC_015738	LOC103714751	NW_008246687.1:160520-164027	Control	inftected	OK	94.5221	66.0017	-0.518147	-0.460485	0.50745	0.763247	no
XLOC_018384	LOC103717644	NW_008246776.1:42017-45416	Control	inftected	OK	5.08105	7.24281	0.511423	0.468363	0.50755	0.763247	no
XLOC_022654	LOC103722267	NW_008247031.1:173327-178015	Control	inftected	OK	4.03137	5.61531	0.478095	0.461351	0.5077	0.763247	no
XLOC_009357	LOC103707718,LOC103707719	NW_008246570.1:1036040-1053576	Control	inftected	OK	4.63562	7.03631	0.602059	0.470763	0.50805	0.763247	no
XLOC_029409	LOC103700315	NW_008273754.1:499-1146	Control	inftected	OK	3.88476	6.18649	0.671295	0.494982	0.50845	0.763247	no
XLOC_021934	LOC103721486	NW_008246974.1:132077-140037	Control	inftected	OK	3.23837	4.8832	0.592561	0.45256	0.50865	0.763247	no
XLOC_004697	LOC103702628	NW_008246528.1:394727-402026	Control	inftected	OK	5.85118	8.44787	0.52986	0.481948	0.5095	0.763247	no
XLOC_009861	LOC103708220	NW_008246577.1:143115-143847	Control	inftected	OK	4.97197	3.05737	-0.701527	-0.489961	0.5102	0.763247	no
XLOC_019381	LOC103718751	NW_008246820.1:100144-104302	Control	inftected	OK	6.50589	4.56089	-0.512431	-0.443434	0.5109	0.763247	no
XLOC_000769	LOC103702824	NW_008246508.1:1125197-1127011	Control	inftected	OK	7.93178	5.37903	-0.560297	-0.469848	0.51115	0.763247	no
XLOC_008709	LOC103706976	NW_008246562.1:703655-708008	Control	inftected	OK	6.16919	4.17725	-0.562526	-0.488415	0.5112	0.763247	no
XLOC_011710	LOC103710299	NW_008246603.1:140478-152712	Control	inftected	OK	18.3765	12.499	-0.556054	-0.473733	0.5115	0.763247	no
XLOC_000150	mttB	NC_016740.1:438856-439663	Control	inftected	OK	12.3715	8.54532	-0.533815	-0.473163	0.51175	0.763247	no
XLOC_027543	LOC103698564	NW_008248922.1:13698-15703	Control	inftected	OK	3.69818	5.32222	0.525212	0.47525	0.5119	0.763247	no
XLOC_018618	TRNAM-CAU	NW_008246785.1:11741-11928	Control	inftected	OK	38871	66294.1	0.770185	0.446023	0.51265	0.763247	no
XLOC_015985	LOC103715039	NW_008246694.1:422547-428853	Control	inftected	OK	48.4532	69.5052	0.520527	0.465973	0.5133	0.763247	no
XLOC_013331	LOC103712122	NW_008246633.1:503786-507949	Control	inftected	OK	6.32287	8.7431	0.467565	0.456618	0.51345	0.763247	no
XLOC_025947	LOC103696908	NW_008247632.1:15429-26667	Control	inftected	OK	3.51987	5.24409	0.575171	0.419182	0.5139	0.763247	no
XLOC_006962	LOC103705079	NW_008246544.1:1286417-1305408	Control	inftected	OK	6.00616	8.65548	0.527171	0.453647	0.51435	0.763247	no
XLOC_020151	LOC103719573	NW_008246859.1:249682-250979	Control	inftected	OK	84.6366	58.268	-0.538578	-0.46691	0.5147	0.763247	no
XLOC_026129	LOC103697096	NW_008247701.1:39716-42416	Control	inftected	OK	156.645	247.776	0.661538	0.484738	0.5147	0.763247	no
XLOC_003884	LOC103701702	NW_008246522.1:2076636-2078043	Control	inftected	OK	23.6899	16.6809	-0.506073	-0.450765	0.5148	0.763247	no
XLOC_011375	LOC103709909	NW_008246597.1:758027-766959	Control	inftected	OK	10.3746	7.17485	-0.532041	-0.474491	0.5153	0.763247	no
XLOC_013432	LOC103712227	NW_008246635.1:239319-240656	Control	inftected	OK	5.47686	7.8757	0.524058	0.427692	0.51545	0.763247	no
XLOC_000174	cox3	NC_016740.1:378708-379506	Control	inftected	OK	41.3614	62.0318	0.584723	0.46678	0.51635	0.763966	no
XLOC_020420	LOC103719856	NW_008246872.1:243727-252476	Control	inftected	OK	4.86284	3.44722	-0.496365	-0.468626	0.5174	0.764515	no
XLOC_008386	LOC103706662	NW_008246559.1:485717-490815	Control	inftected	OK	3.80721	5.83275	0.615442	0.471458	0.51755	0.764515	no
XLOC_004670	LOC103702546	NW_008246527.1:1605972-1610547	Control	inftected	OK	5.23056	7.25178	0.471371	0.455966	0.5189	0.765896	no
XLOC_000416	LOC103708237	NW_008246507.1:1284867-1286643	Control	inftected	OK	11.0492	7.93068	-0.478424	-0.45433	0.5196	0.766317	no
XLOC_020174	LOC103719589	NW_008246860.1:104718-106322	Control	inftected	OK	4.77909	3.2142	-0.572275	-0.468779	0.52035	0.766617	no
XLOC_010724	LOC103709232	NW_008246589.1:539104-550475	Control	inftected	OK	13.4852	9.76932	-0.46505	-0.446125	0.52095	0.766617	no
XLOC_025269	LOC103696160	NW_008247418.1:27832-28742	Control	inftected	OK	3.47255	5.14895	0.568282	0.467381	0.52105	0.766617	no
XLOC_014774	LOC113463152	NW_008246665.1:242362-243232	Control	inftected	OK	5.98145	8.64552	0.531457	0.448495	0.5229	0.768334	no
XLOC_021124	LOC103720658	NW_008246915.1:210309-211155	Control	inftected	OK	9.06382	6.43255	-0.494728	-0.454935	0.52305	0.768334	no
XLOC_022010	LOC103721578	NW_008246979.1:66488-67240	Control	inftected	OK	5.46653	3.54515	-0.624776	-0.473483	0.5236	0.76853	no
XLOC_017714	LOC103716918	NW_008246750.1:122003-125374	Control	inftected	OK	5.03899	3.4425	-0.549675	-0.456147	0.5247	0.769532	no
XLOC_018408	LOC103717679	NW_008246777.1:79784-82247	Control	inftected	OK	20.616	14.5842	-0.499353	-0.429383	0.52555	0.769871	no
XLOC_002304	LOC103720481	NW_008246514.1:1660068-1681433	Control	inftected	OK	3.96648	5.79892	0.547924	0.459606	0.52605	0.769871	no
XLOC_004090	LOC103701994	NW_008246524.1:1004153-1008670	Control	inftected	OK	5.53045	7.781	0.49256	0.437959	0.5264	0.769871	no
XLOC_014831	LOC113463160	NW_008246666.1:578870-579465	Control	inftected	OK	12.199	8.24077	-0.565915	-0.451991	0.5266	0.769871	no
XLOC_028410	LOC103699339	NW_008253842.1:2154-3580	Control	inftected	OK	4.61564	6.36243	0.463046	0.445662	0.5297	0.773167	no
XLOC_013062	LOC103711761	NW_008246628.1:75219-80061	Control	inftected	OK	122.682	54.7385	-1.1643	-4.69894	0.53005	0.773167	no
XLOC_022717	LOC103722342	NW_008247039.1:36310-37620	Control	inftected	OK	9.96182	7.38798	-0.431229	-0.424431	0.53025	0.773167	no
XLOC_024489	LOC103724270	NW_008247254.1:51252-55818	Control	inftected	OK	5.14015	7.07975	0.461888	0.372937	0.53085	0.773167	no
XLOC_018625	LOC103717920	NW_008246785.1:297008-300002	Control	inftected	OK	66.1027	48.6567	-0.442072	-0.431408	0.53095	0.773167	no
XLOC_028031	LOC103699027	NW_008250618.1:5994-7286	Control	inftected	OK	5.27079	7.61715	0.531233	0.449508	0.5315	0.773358	no
XLOC_000291	LOC103720230	NW_008246507.1:2670568-2674880	Control	inftected	OK	3.42552	4.6431	0.438766	0.441486	0.5339	0.7749	no
XLOC_016730	LOC103715841	NW_008246716.1:222191-227233	Control	inftected	OK	22.4759	16.6217	-0.43531	-0.419827	0.53415	0.7749	no
XLOC_018934	LOC103718242	NW_008246798.1:316975-323988	Control	inftected	OK	7.8305	11.1022	0.503677	0.456557	0.5342	0.7749	no
XLOC_000022	petL	NC_013991.2:67703-67799	Control	inftected	OK	569.403	326.217	-0.803619	-0.477178	0.53435	0.7749	no
XLOC_027929	LOC103698943	NW_008250135.1:1183-8130	Control	inftected	OK	17.26	12.4957	-0.466002	-0.44412	0.53475	0.7749	no
XLOC_019133	LOC103718458	NW_008246808.1:81952-83657	Control	inftected	OK	244.78	161.552	-0.599488	-0.449379	0.53645	0.7749	no
XLOC_026934	LOC103697943	NW_008248163.1:21709-23301	Control	inftected	OK	11.5237	8.27058	-0.478539	-0.447682	0.5365	0.7749	no
XLOC_010535	LOC103708976	NW_008246586.1:526199-536301	Control	inftected	OK	6.46517	8.97338	0.472964	0.446593	0.53675	0.7749	no
XLOC_000156	atp8	NC_016740.1:595752-596223	Control	inftected	OK	5.75324	3.30979	-0.797637	-0.470512	0.53685	0.7749	no
XLOC_002439	LOC103723473	NW_008246515.1:2079771-2086589	Control	inftected	OK	9.12338	12.7668	0.484754	0.453001	0.53685	0.7749	no
XLOC_006696	LOC113460904	NW_008246542.1:1320366-1323109	Control	inftected	OK	11.991	8.63851	-0.473094	-0.424528	0.5373	0.7749	no
XLOC_024037	LOC103723776	NW_008247180.1:52076-56185	Control	inftected	OK	32.4557	23.4707	-0.467611	-0.415238	0.5376	0.7749	no
XLOC_016127	LOC103715183	NW_008246698.1:68795-75635	Control	inftected	OK	3.49763	4.82349	0.463699	0.455585	0.53865	0.775389	no
XLOC_019499	LOC103718878	NW_008246825.1:123336-125026	Control	inftected	OK	11.553	8.39899	-0.459976	-0.43936	0.53915	0.775389	no
XLOC_000135	rps13	NC_016740.1:163563-163914	Control	inftected	OK	23.692	35.9448	0.601384	0.582097	0.5392	0.775389	no
XLOC_024626	LOC103695468	NW_008247278.1:73721-75623	Control	inftected	OK	3.39203	4.69168	0.467956	0.397833	0.53985	0.775719	no
XLOC_029872	LOC103700696	NW_008304375.1:133-649	Control	inftected	OK	15.0562	10.6177	-0.503892	-0.420527	0.54205	0.778274	no
XLOC_006348	LOC103704455	NW_008246540.1:233163-239585	Control	inftected	OK	4.05522	5.95962	0.55544	0.419658	0.54345	0.779573	no
XLOC_000743	LOC103702376	NW_008246508.1:640934-654689	Control	inftected	OK	2.783	4.67582	0.748578	0.572493	0.5438	0.779573	no
XLOC_028741	LOC113461871	NW_008258437.1:205-468	Control	inftected	OK	17.6483	36.6679	1.05498	0.618744	0.5443	0.779684	no
XLOC_001995	LOC103716332	NW_008246513.1:139535-141743	Control	inftected	OK	4.59632	6.59177	0.520185	0.433687	0.54785	0.783589	no
XLOC_025759	LOC103696701	NW_008247567.1:55147-56289	Control	inftected	OK	7.74464	5.31243	-0.543828	-0.428939	0.5479	0.783589	no
XLOC_001282	LOC103708837	NW_008246510.1:795672-799022	Control	inftected	OK	8.6837	11.9266	0.457799	0.429782	0.5483	0.783589	no
XLOC_000612	LOC103702836	NW_008246508.1:1128566-1131590	Control	inftected	OK	6.95248	9.59089	0.464137	0.419725	0.5497	0.78466	no
XLOC_017546	LOC103716739	NW_008246745.1:15755-17757	Control	inftected	OK	4.52461	6.18895	0.451902	0.423359	0.5499	0.78466	no
XLOC_019364	LOC103718729	NW_008246819.1:85550-87294	Control	inftected	OK	10.8528	14.8498	0.452376	0.435039	0.5508	0.784802	no
XLOC_016567	LOC103715682	NW_008246711.1:376755-384315	Control	inftected	OK	9.3528	12.811	0.453915	0.426931	0.55085	0.784802	no
XLOC_004533	LOC103702404	NW_008246526.1:1839437-1841581	Control	inftected	OK	11.9057	16.3022	0.453408	0.427885	0.55215	0.786047	no
XLOC_026270	TRNAC-GCA	NW_008247766.1:19965-20037	Control	inftected	OK	13085	9413.07	-0.475177	-0.426943	0.5533	0.787077	no
XLOC_018399	LOC103717659	NW_008246776.1:363962-369700	Control	inftected	OK	7.18093	9.58426	0.416496	0.407799	0.55595	0.789589	no
XLOC_028623	LOC103699547	NW_008256557.1:613-2421	Control	inftected	OK	6.66951	9.99756	0.583995	0.451697	0.55615	0.789589	no
XLOC_000916	LOC103706299	NW_008246509.1:750316-754588	Control	inftected	OK	24.3223	33.8658	0.477546	0.387564	0.55635	0.789589	no
XLOC_007903	LOC103706125	NW_008246553.1:1155106-1166891	Control	inftected	OK	7.64222	10.5805	0.469339	0.411981	0.55735	0.790147	no
XLOC_013971	LOC103712793	NW_008246645.1:407237-410070	Control	inftected	OK	9.60904	13.2686	0.465547	0.417595	0.5576	0.790147	no
XLOC_021597	LOC103721138	NW_008246948.1:19022-23271	Control	inftected	OK	24.4175	17.8302	-0.453596	-0.403689	0.5586	0.790775	no
XLOC_029644	LOC113462137	NW_008284064.1:93-240	Control	inftected	OK	713.304	1026.86	0.52565	0.42815	0.5589	0.790775	no
XLOC_018053	LOC103717307	NW_008246764.1:92771-95734	Control	inftected	OK	64.7368	93.7946	0.534918	0.393992	0.56115	0.793025	no
XLOC_008042	LOC103706221	NW_008246555.1:91395-92202	Control	inftected	OK	6.60293	4.68095	-0.496305	-0.401564	0.56135	0.793025	no
XLOC_014593	LOC103713479	NW_008246659.1:348644-363606	Control	inftected	OK	5.75412	7.80195	0.439241	0.377293	0.56285	0.794536	no
XLOC_026972	LOC113461409	NW_008248199.1:32601-32722	Control	inftected	OK	422560	271974	-0.635689	-0.362228	0.56335	0.794634	no
XLOC_010449	LOC103708892	NW_008246585.1:721545-731693	Control	inftected	OK	8.44253	11.6087	0.459456	0.41893	0.56425	0.795181	no
XLOC_028765	LOC103699678	NW_008258888.1:691-1823	Control	inftected	OK	40.4145	56.9872	0.495764	0.38938	0.56665	0.797459	no
XLOC_017748	LOC103716963	NW_008246751.1:155446-362481	Control	inftected	OK	6.73488	10.6088	0.655537	0.414217	0.56925	0.800508	no
XLOC_013882	LOC103712707	NW_008246643.1:529763-533354	Control	inftected	OK	7.67051	10.5257	0.456518	0.406814	0.5707	0.801936	no
XLOC_007468	LOC103705634	NW_008246549.1:1097728-1099529	Control	inftected	OK	26.5594	19.5529	-0.441845	-0.411482	0.5723	0.803171	no
XLOC_015281	LOC103714272	NW_008246677.1:185022-191071	Control	inftected	OK	25.1949	32.9496	0.387129	0.37163	0.57245	0.803171	no
XLOC_026349	LOC103697332	NW_008247801.1:41331-47605	Control	inftected	OK	18.6614	25.3716	0.443161	0.390054	0.5739	0.804493	no
XLOC_012534	LOC113463004	NW_008246618.1:39080-39197	Control	inftected	OK	2296.97	1727.56	-0.410998	-0.396112	0.5746	0.804493	no
XLOC_016193	LOC103715263	NW_008246699.1:203921-205040	Control	inftected	OK	9.22984	6.8123	-0.438164	-0.40766	0.5747	0.804493	no
XLOC_010060	LOC103708509	NW_008246580.1:1004065-1009392	Control	inftected	OK	9.82861	13.7472	0.484079	0.390979	0.57545	0.804932	no
XLOC_000117	ndhD	NC_013991.2:118220-119726	Control	inftected	OK	31.1109	22.887	-0.442891	-0.361789	0.5769	0.805743	no
XLOC_005191	LOC103703074	NW_008246531.1:106756-110408	Control	inftected	OK	10.7767	7.72818	-0.47972	-0.404989	0.5775	0.805743	no
XLOC_000161	ccmC	NC_016740.1:686055-686778	Control	inftected	OK	4.90098	3.27157	-0.583085	-0.423339	0.5779	0.805743	no
XLOC_003772	LOC103701613	NW_008246522.1:328853-332408	Control	inftected	OK	9.16572	12.5133	0.449142	0.374432	0.578	0.805743	no
XLOC_010851	LOC103709324	NW_008246590.1:646604-651492	Control	inftected	OK	9.24541	6.90976	-0.420102	-0.386895	0.5786	0.805743	no
XLOC_006320	LOC103704418	NW_008246539.1:789141-792485	Control	inftected	OK	10.5349	15.2306	0.531799	0.403716	0.57865	0.805743	no
XLOC_006066	LOC103704055	NW_008246537.1:500155-518711	Control	inftected	OK	6.64854	9.35542	0.492765	0.460296	0.5801	0.805959	no
XLOC_024700	LOC103695546	NW_008247294.1:57123-59647	Control	inftected	OK	5.82143	7.59921	0.384476	0.370366	0.5801	0.805959	no
XLOC_029784	LOC113462209	NW_008295382.1:507-663	Control	inftected	OK	291.181	211.556	-0.460877	-0.388391	0.58105	0.805959	no
XLOC_002177	LOC103720341	NW_008246514.1:1463171-1471866	Control	inftected	OK	3.54511	4.74181	0.419609	0.391905	0.58135	0.805959	no
XLOC_015729	LOC103714770	NW_008246687.1:496703-498028	Control	inftected	OK	6.31409	4.67295	-0.434241	-0.404293	0.58155	0.805959	no
XLOC_004759	TRNAR-UCU	NW_008246528.1:472664-472737	Control	inftected	OK	1650.27	1056.9	-0.64286	-0.409562	0.58165	0.805959	no
XLOC_002079	LOC103717980	NW_008246513.1:2088295-2107927	Control	inftected	OK	2.84153	4.65869	0.71326	0.486994	0.58225	0.805959	no
XLOC_021416	LOC103720953	NW_008246935.1:34826-35360	Control	inftected	OK	5.20166	3.42137	-0.604398	-0.386066	0.5823	0.805959	no
XLOC_016020	LOC103715052	NW_008246695.1:50480-53460	Control	inftected	OK	6.50352	4.80938	-0.435369	-0.382618	0.5835	0.806825	no
XLOC_008610	LOC103706873	NW_008246561.1:560817-884451	Control	inftected	OK	5.50438	9.14597	0.732557	0.389796	0.5838	0.806825	no
XLOC_003491	LOC103701331	NW_008246520.1:1968000-1971972	Control	inftected	OK	5.27438	7.0652	0.421731	0.395975	0.5843	0.806911	no
XLOC_006383	LOC103704586	NW_008246540.1:888329-893856	Control	inftected	OK	5.3877	7.65843	0.50738	0.397928	0.5865	0.80841	no
XLOC_007385	LOC103705518	NW_008246548.1:954227-956753	Control	inftected	OK	58.5053	43.1537	-0.439083	-0.379136	0.5865	0.80841	no
XLOC_021069	LOC103720587	NW_008246911.1:22497-40731	Control	inftected	OK	9.74113	12.7629	0.389792	0.378934	0.5867	0.80841	no
XLOC_014025	LOC103712879	NW_008246647.1:496-1678	Control	inftected	OK	12.4669	16.2251	0.380126	0.371529	0.5879	0.808956	no
XLOC_023641	LOC103723350	NW_008247130.1:21323-26050	Control	inftected	OK	93.6573	71.3212	-0.39306	-0.335659	0.5884	0.808956	no
XLOC_002839	TRNAC-GCA	NW_008246517.1:573867-573939	Control	inftected	OK	28454.9	19351.2	-0.556253	-0.397881	0.5886	0.808956	no
XLOC_022099	LOC103721680	NW_008246987.1:86421-91611	Control	inftected	OK	13.9714	18.2937	0.388864	0.377482	0.58885	0.808956	no
XLOC_006440	LOC103704482	NW_008246540.1:497753-501581	Control	inftected	OK	4.7032	6.39579	0.44348	0.39574	0.58975	0.80959	no
XLOC_005306	LOC103703324	NW_008246532.1:947485-955743	Control	inftected	OK	3.6381	4.9612	0.447503	0.375901	0.59045	0.809948	no
XLOC_014305	LOC103713175	NW_008246652.1:536947-538494	Control	inftected	OK	32.8505	24.5899	-0.417848	-0.379696	0.5941	0.813745	no
XLOC_020168	LOC103719601	NW_008246860.1:268178-285401	Control	inftected	OK	5.06461	6.58917	0.379644	0.367742	0.5941	0.813745	no
XLOC_001601	LOC103712932	NW_008246511.1:2181120-2181877	Control	inftected	OK	16.3724	12.4116	-0.399583	-0.380085	0.5948	0.813906	no
XLOC_000108	rpl22	NC_013991.2:85764-86160	Control	inftected	OK	49.654	36.2899	-0.452343	-0.38736	0.5951	0.813906	no
XLOC_019162	LOC113463488	NW_008246809.1:43155-43234	Control	inftected	OK	5200.34	7223.92	0.474176	0.388434	0.59615	0.814738	no
XLOC_013512	LOC113463057	NW_008246636.1:275846-275937	Control	inftected	OK	1075.18	703.206	-0.612557	-0.560928	0.59735	0.815114	no
XLOC_021859	LOC103721399	NW_008246968.1:160667-163285	Control	inftected	OK	3.65415	4.83151	0.40294	0.374316	0.5977	0.815114	no
XLOC_013511	LOC113463056	NW_008246636.1:275610-275707	Control	inftected	OK	935.711	632.534	-0.564921	-0.40674	0.59775	0.815114	no
XLOC_011803	LOC103710477	NW_008246605.1:163334-170024	Control	inftected	OK	11.9863	15.979	0.414798	0.381599	0.5992	0.815514	no
XLOC_019518	LOC103718922	NW_008246826.1:324229-332839	Control	inftected	OK	6.06007	4.57244	-0.406372	-0.3663	0.59945	0.815514	no
XLOC_010293	LOC103708752	NW_008246584.1:230848-233465	Control	inftected	OK	5.09849	6.6314	0.379242	0.364328	0.6001	0.815514	no
XLOC_024563	LOC103724346	NW_008247266.1:54430-76997	Control	inftected	OK	7.13299	5.43284	-0.3928	-0.349853	0.60015	0.815514	no
XLOC_013574	LOC103712379	NW_008246638.1:298325-300224	Control	inftected	OK	7.10316	5.37031	-0.403457	-0.369421	0.60095	0.815514	no
XLOC_022316	LOC103721908	NW_008247004.1:162905-169232	Control	inftected	OK	9.51573	12.3042	0.370768	0.345679	0.6021	0.815514	no
XLOC_002775	LOC103696805	NW_008246516.1:1878880-1883668	Control	inftected	OK	120.123	163.409	0.443977	0.349032	0.6025	0.815514	no
XLOC_014895	LOC103713833	NW_008246667.1:370412-373294	Control	inftected	OK	17.8935	23.8329	0.413523	0.376671	0.60285	0.815514	no
XLOC_009961	LOC103708386	NW_008246579.1:183922-185353	Control	inftected	OK	3.73534	5.09925	0.449044	0.369723	0.60335	0.815514	no
XLOC_012787	LOC103711492	NW_008246623.1:521596-535381	Control	inftected	OK	5.2292	7.01157	0.423147	0.373775	0.60365	0.815514	no
XLOC_024653	LOC103695496	NW_008247283.1:85680-98114	Control	inftected	OK	10.4256	13.6678	0.390646	0.372913	0.6043	0.815514	no
XLOC_007758	LOC103705916	NW_008246552.1:469209-471914	Control	inftected	OK	4.37321	6.00667	0.457871	0.373179	0.6049	0.815514	no
XLOC_000154	matR	NC_016740.1:558641-560618	Control	inftected	OK	16.0494	21.4569	0.418921	0.371808	0.605	0.815514	no
XLOC_021506	LOC103721042	NW_008246941.1:71982-78353	Control	inftected	OK	5.57128	7.42	0.413411	0.372379	0.60505	0.815514	no
XLOC_026675	LOC103697660	NW_008247967.1:16364-37640	Control	inftected	OK	8.38833	6.48677	-0.370884	-0.364363	0.6057	0.815514	no
XLOC_023203	LOC103722885	NW_008247084.1:74458-91536	Control	inftected	OK	8.08558	6.19239	-0.384855	-0.35962	0.60585	0.815514	no
XLOC_011204	LOC113462905	NW_008246595.1:625209-625370	Control	inftected	OK	128.753	81.5729	-0.658448	-0.530509	0.6059	0.815514	no
XLOC_018400	LOC103717660	NW_008246776.1:374788-388709	Control	inftected	OK	16.3297	22.1245	0.438146	0.359254	0.606	0.815514	no
XLOC_000980	LOC103707724	NW_008246509.1:2987963-3000044	Control	inftected	OK	4.26899	5.67064	0.409618	0.364979	0.6075	0.816151	no
XLOC_009130	LOC103707420	NW_008246567.1:640174-674598	Control	inftected	OK	5.01633	6.70136	0.41782	0.352028	0.6077	0.816151	no
XLOC_015267	LOC103714237	NW_008246676.1:332253-339855	Control	inftected	OK	6.39945	4.88216	-0.390428	-0.376398	0.6078	0.816151	no
XLOC_023706	LOC103723417	NW_008247137.1:54425-60126	Control	inftected	OK	3.82811	5.22185	0.447928	0.357293	0.60915	0.817369	no
XLOC_001829	LOC103715459	NW_008246512.1:2291416-2304481	Control	inftected	OK	7.1222	9.46101	0.40967	0.348463	0.6106	0.818669	no
XLOC_026657	LOC103697641	NW_008247955.1:35860-37834	Control	inftected	OK	16.3861	12.4693	-0.394089	-0.35522	0.6114	0.818669	no
XLOC_013158	LOC103711880	NW_008246629.1:659208-670411	Control	inftected	OK	6.12987	4.69197	-0.385661	-0.368633	0.61145	0.818669	no
XLOC_005441	LOC103703457	NW_008246533.1:268610-273319	Control	inftected	OK	34.5001	26.0954	-0.402802	-0.364213	0.61315	0.819519	no
XLOC_010513	LOC103708934	NW_008246586.1:30786-43222	Control	inftected	OK	20.8505	28.2837	0.439889	0.342362	0.6135	0.819519	no
XLOC_002813	LOC103697585	NW_008246516.1:2599216-2609927	Control	inftected	OK	21.4777	16.0864	-0.416998	-0.327145	0.61385	0.819519	no
XLOC_014869	LOC103713825	NW_008246667.1:246016-248112	Control	inftected	OK	417.482	289.611	-0.527599	-0.374171	0.6141	0.819519	no
XLOC_001692	LOC103714638	NW_008246512.1:1268523-1280088	Control	inftected	OK	3.68959	4.76967	0.370427	0.357076	0.6146	0.819519	no
XLOC_000177	cox2	NC_016740.1:444919-448584	Control	inftected	OK	33.7832	44.6311	0.401746	0.359236	0.61475	0.819519	no
XLOC_004523	LOC103702388	NW_008246526.1:1635153-1640801	Control	inftected	OK	3.61255	4.89421	0.438058	0.333023	0.61755	0.821803	no
XLOC_014932	LOC103713886	NW_008246668.1:613246-619441	Control	inftected	OK	36.052	27.424	-0.394639	-0.349688	0.6178	0.821803	no
XLOC_023742	LOC103723459	NW_008247142.1:89590-92878	Control	inftected	OK	96.6716	74.7635	-0.370758	-0.324759	0.6178	0.821803	no
XLOC_025537	LOC103696432	NW_008247491.1:4699-11418	Control	inftected	OK	4.69767	6.35363	0.435637	0.325632	0.61865	0.822341	no
XLOC_007712	LOC103705948	NW_008246552.1:758005-759009	Control	inftected	OK	7.82764	5.94309	-0.397363	-0.33941	0.6195	0.822822	no
XLOC_019212	LOC103718548	NW_008246811.1:302870-304774	Control	inftected	OK	3.91107	5.13272	0.392158	0.347224	0.62025	0.822822	no
XLOC_022900	LOC103722542	NW_008247057.1:119923-124462	Control	inftected	OK	5.10734	6.53576	0.355781	0.339175	0.62035	0.822822	no
XLOC_004781	LOC103702669	NW_008246528.1:1031002-1034688	Control	inftected	OK	4.05917	5.76831	0.506963	0.387118	0.62355	0.826473	no
XLOC_000016	rbcL	NC_013991.2:56908-58363	Control	inftected	OK	4815.02	3383.52	-0.509017	-0.322259	0.62425	0.826806	no
XLOC_003777	LOC103701619	NW_008246522.1:420274-424103	Control	inftected	OK	18.3177	14.2041	-0.366931	-0.355312	0.62475	0.826875	no
XLOC_007157	LOC103705270	NW_008246546.1:662560-673388	Control	inftected	OK	7.05265	5.70688	-0.305464	-0.30396	0.6264	0.828465	no
XLOC_025928	LOC103696886	NW_008247625.1:18853-20381	Control	inftected	OK	5.58297	4.30933	-0.373569	-0.350218	0.62715	0.828862	no
XLOC_028308	LOC103699237	NW_008252684.1:1498-2243	Control	inftected	OK	10.8685	14.2216	0.387934	0.341715	0.6277	0.828995	no
XLOC_023710	LOC103723425	NW_008247138.1:43770-46455	Control	inftected	OK	4.06793	5.84974	0.524077	0.365924	0.62925	0.83025	no
XLOC_010879	LOC113462879	NW_008246591.1:334452-334772	Control	inftected	OK	122.629	334.504	1.44772	0.503071	0.62955	0.83025	no
XLOC_002706	LOC103695564	NW_008246516.1:220727-222563	Control	inftected	OK	11.4564	9.01698	-0.345442	-0.327554	0.6318	0.832622	no
XLOC_019163	LOC113463489	NW_008246809.1:43338-43418	Control	inftected	OK	1126.88	1580.04	0.487624	0.346033	0.63285	0.832749	no
XLOC_023302	LOC103722985	NW_008247093.1:122471-133593	Control	inftected	OK	4.29308	5.46121	0.347206	0.338023	0.6329	0.832749	no
XLOC_003757	LOC103701559	NW_008246521.1:2311711-2312282	Control	inftected	OK	12.5589	9.64431	-0.380963	-0.33897	0.63325	0.832749	no
XLOC_012946	LOC103711637	NW_008246626.1:196765-203378	Control	inftected	OK	5.6704	7.18625	0.341788	0.340834	0.63445	0.833727	no
XLOC_009499	LOC103707831,LOC113462770	NW_008246572.1:483671-498413	Control	inftected	OK	8.72464	11.2399	0.365462	0.277511	0.6349	0.833727	no
XLOC_028605	LOC103699532	NW_008256306.1:471-1800	Control	inftected	OK	9.61944	7.49568	-0.359893	-0.348105	0.63535	0.833727	no
XLOC_023316	LOC103722996	NW_008247094.1:25276-26220	Control	inftected	OK	4.55516	6.01361	0.400732	0.346438	0.636	0.833987	no
XLOC_000064	psbA	NC_013991.2:147-1209	Control	inftected	OK	1419.44	970.513	-0.548498	-0.318237	0.6371	0.834836	no
XLOC_024970	LOC103695845	NW_008247348.1:59877-65561	Control	inftected	OK	33.0912	25.6482	-0.367588	-0.330492	0.63955	0.836844	no
XLOC_015280	LOC103714270	NW_008246677.1:166779-167770	Control	inftected	OK	16.6927	13.4269	-0.314092	-0.3099	0.6403	0.836844	no
XLOC_017892	LOC103717115	NW_008246757.1:120817-285176	Control	inftected	OK	3.33436	5.25257	0.655612	0.337887	0.6406	0.836844	no
XLOC_024490	LOC103724269	NW_008247254.1:1469-26262	Control	inftected	OK	4.64654	6.46996	0.4776	0.324517	0.6407	0.836844	no
XLOC_006192	LOC103704226	NW_008246538.1:480698-481727	Control	inftected	OK	5.83055	7.61408	0.385039	0.329298	0.6409	0.836844	no
XLOC_023801	LOC113461029	NW_008247150.1:81126-81910	Control	inftected	OK	2.73862	5.39817	0.979021	0.527045	0.6414	0.836905	no
XLOC_006842	LOC103704943	NW_008246543.1:1206017-1210196	Control	inftected	OK	189.132	258.665	0.451687	0.335265	0.64195	0.83703	no
XLOC_014160	LOC103713029	NW_008246650.1:40137-69998	Control	inftected	OK	4.75918	3.8539	-0.304393	-0.304241	0.6436	0.838589	no
XLOC_009743	LOC103708108	NW_008246575.1:1026067-1038394	Control	inftected	OK	7.30069	9.17474	0.329635	0.324195	0.64435	0.838974	no
XLOC_019812	LOC103719214	NW_008246842.1:162152-164232	Control	inftected	OK	4.76133	3.77944	-0.333191	-0.327004	0.64635	0.840984	no
XLOC_013571	LOC103712371	NW_008246638.1:227670-233075	Control	inftected	OK	6.76879	5.23334	-0.371165	-0.333996	0.64725	0.841562	no
XLOC_016583	LOC103715669	NW_008246711.1:262685-266794	Control	inftected	OK	5.83536	7.55741	0.373072	0.325332	0.6488	0.842983	no
XLOC_029378	LOC113462045	NW_008272784.1:935-1052	Control	inftected	OK	28848.6	38840	0.429044	0.30321	0.64975	0.843623	no
XLOC_019145	LOC103718469	NW_008246808.1:249132-257693	Control	inftected	OK	3.79804	4.99732	0.395898	0.314412	0.6529	0.847117	no
XLOC_004876	LOC103702881	NW_008246529.1:1786855-1790999	Control	inftected	OK	4.93632	6.35089	0.363523	0.315881	0.65395	0.847676	no
XLOC_011844	LOC103710413	NW_008246605.1:115588-117007	Control	inftected	OK	6.04501	4.82323	-0.325744	-0.30663	0.6558	0.847951	no
XLOC_013450	LOC103712214	NW_008246635.1:52331-60242	Control	inftected	OK	6.11022	4.77822	-0.354751	-0.304634	0.65585	0.847951	no
XLOC_002145	LOC103719733	NW_008246514.1:703064-713139	Control	inftected	OK	13.0947	16.7105	0.351778	0.307821	0.6562	0.847951	no
XLOC_007539	LOC103705696	NW_008246550.1:387336-398930	Control	inftected	OK	29.711	23.3918	-0.344994	-0.311451	0.6563	0.847951	no
XLOC_027223	LOC103698234	NW_008248457.1:6298-12343	Control	inftected	OK	4.30047	5.47517	0.348409	0.318217	0.65715	0.848455	no
XLOC_022936	LOC103722584	NW_008247060.1:98359-147118	Control	inftected	OK	3.56147	4.83726	0.441719	0.311213	0.6589	0.850119	no
XLOC_018842	LOC113463465	NW_008246795.1:14289-14394	Control	inftected	OK	7359.73	5713.14	-0.365368	-0.313005	0.65975	0.850621	no
XLOC_022960	LOC103722621	NW_008247063.1:103727-104399	Control	inftected	OK	16.4357	20.6715	0.330806	0.311337	0.6614	0.852153	no
XLOC_022157	LOC103721738	NW_008246991.1:196595-205126	Control	inftected	OK	98.3576	71.4908	-0.460279	-0.324523	0.66285	0.853425	no
XLOC_007407	LOC103705586	NW_008246549.1:21569-54298	Control	inftected	OK	31.2126	24.9292	-0.324293	-0.297678	0.66455	0.854421	no
XLOC_013786	LOC103712599	NW_008246641.1:725644-727532	Control	inftected	OK	4.74008	6.28885	0.407885	0.320804	0.66455	0.854421	no
XLOC_016782	LOC103715898	NW_008246718.1:324268-352461	Control	inftected	OK	4.13207	5.29807	0.358602	0.311839	0.66555	0.855111	no
XLOC_029741	LOC108511033	NW_008292051.1:3-668	Control	inftected	OK	105.614	83.2409	-0.343439	-0.303178	0.66715	0.856231	no
XLOC_010911	LOC103709439	NW_008246591.1:334452-334772	Control	inftected	OK	203.608	260.919	0.357802	0.301942	0.66735	0.856231	no
XLOC_010354	LOC103708793	NW_008246584.1:701146-707367	Control	inftected	OK	4.69199	3.62172	-0.373523	-0.299887	0.6694	0.857183	no
XLOC_026205	LOC103697175	NW_008247737.1:37797-45739	Control	inftected	OK	18.2739	14.5192	-0.33182	-0.306052	0.6695	0.857183	no
XLOC_025350	LOC103696249	NW_008247437.1:44415-65398	Control	inftected	OK	5.37745	4.20589	-0.354512	-0.30461	0.6698	0.857183	no
XLOC_023660	LOC103723370	NW_008247132.1:65877-66788	Control	inftected	OK	18.941	14.7541	-0.360391	-0.290951	0.66995	0.857183	no
XLOC_016519	LOC103715628	NW_008246710.1:192233-200153	Control	inftected	OK	4.8399	5.99763	0.309415	0.300721	0.67065	0.857484	no
XLOC_014790	LOC103713706	NW_008246665.1:185032-187389	Control	inftected	OK	5.20081	4.19035	-0.311666	-0.2968	0.6716	0.858104	no
XLOC_001744	LOC103715667	NW_008246512.1:2633691-2640571	Control	inftected	OK	23.8783	18.4948	-0.368581	-0.294871	0.6729	0.859022	no
XLOC_018269	LOC103717525	NW_008246772.1:117461-130984	Control	inftected	OK	13.8512	11.0835	-0.321596	-0.307014	0.67325	0.859022	no
XLOC_008023	LOC103706275	NW_008246555.1:949738-956320	Control	inftected	OK	6.54018	8.22022	0.329847	0.293303	0.67375	0.859066	no
XLOC_006765	LOC103704889	NW_008246543.1:86650-87316	Control	inftected	OK	35.6943	45.2874	0.343419	0.307474	0.6747	0.859683	no
XLOC_009683	LOC103708076	NW_008246575.1:649629-652848	Control	inftected	OK	4.51726	5.65542	0.324187	0.306523	0.67615	0.860258	no
XLOC_027110	LOC108510789	NW_008248334.1:10089-10715	Control	inftected	OK	9.44785	7.44023	-0.34464	-0.297942	0.67625	0.860258	no
XLOC_023913	LOC103723640	NW_008247166.1:49182-51811	Control	inftected	OK	12.5953	10.1303	-0.314199	-0.293257	0.67655	0.860258	no
XLOC_006147	LOC103704248	NW_008246538.1:841338-842299	Control	inftected	OK	86.1545	67.6523	-0.348787	-0.305047	0.67755	0.860936	no
XLOC_000008	trnT-GGU	NC_013991.2:32295-32367	Control	inftected	OK	12033.2	9330.44	-0.366999	-0.304876	0.6793	0.862566	no
XLOC_001452	LOC103712376	NW_008246511.1:1373459-1378141	Control	inftected	OK	5.82479	4.23309	-0.460493	-0.299598	0.68015	0.863051	no
XLOC_001432	LOC103711939	NW_008246511.1:816910-820114	Control	inftected	OK	10.5042	8.41548	-0.319848	-0.292494	0.68195	0.864741	no
XLOC_005233	TRNAI-AAU	NW_008246531.1:1056522-1056596	Control	inftected	OK	455.666	266.995	-0.771168	-8.61909	0.6831	0.865604	no
XLOC_029999	LOC113462314	NW_008324279.1:84-170	Control	inftected	OK	142.751	250.932	0.813795	5.95636	0.68365	0.865706	no
XLOC_002316	LOC103720638	NW_008246514.1:1849407-1854396	Control	inftected	OK	13.9263	11.38	-0.291304	-0.285523	0.68425	0.865872	no
XLOC_000045	rpl32	NC_013991.2:115965-116139	Control	inftected	OK	14.1871	25.3201	0.835702	1.34507	0.6851	0.866353	no
XLOC_021156	LOC103720688	NW_008246917.1:101638-109620	Control	inftected	OK	12.7781	10.4705	-0.287343	-0.283415	0.68705	0.868224	no
XLOC_001408	LOC103711646	NW_008246511.1:351555-355185	Control	inftected	OK	4.24383	5.44958	0.360777	0.282322	0.6884	0.868992	no
XLOC_001161	LOC103709073,LOC103709081	NW_008246510.1:1065435-1073201	Control	inftected	OK	3.88182	4.81975	0.312228	0.247713	0.6886	0.868992	no
XLOC_021183	LOC103720709	NW_008246918.1:179136-198950	Control	inftected	OK	7.70234	6.30177	-0.289539	-0.282052	0.6896	0.8694	no
XLOC_027845	TRNAL-UAG	NW_008249775.1:3684-3764	Control	inftected	OK	178.95	104.854	-0.771168	-4.2574	0.69055	0.8694	no
XLOC_001790	TRNAR-UCU	NW_008246512.1:1398530-1398603	Control	inftected	OK	391.694	212.019	-0.885532	-8.27427	0.69135	0.8694	no
XLOC_029083	LOC113461960	NW_008265101.1:213-355	Control	inftected	OK	46.1697	24.9911	-0.885532	-1.99682	0.69135	0.8694	no
XLOC_005365	LOC103703409	NW_008246532.1:665400-668038	Control	inftected	OK	6.00891	4.73121	-0.344896	-0.29078	0.6916	0.8694	no
XLOC_000182	nad9	NC_016740.1:630680-631253	Control	inftected	OK	39.8132	32.3136	-0.301106	-0.275657	0.69175	0.8694	no
XLOC_018694	LOC103717963	NW_008246787.1:109658-114141	Control	inftected	OK	7.1812	8.81698	0.296059	0.279287	0.6926	0.869535	no
XLOC_003512	LOC103701184	NW_008246520.1:20155-23259	Control	inftected	OK	6.67816	5.42207	-0.300607	-0.2809	0.6928	0.869535	no
XLOC_006735	LOC103704796	NW_008246542.1:776014-783659	Control	inftected	OK	4.16661	5.16241	0.309171	0.276345	0.69475	0.871111	no
XLOC_001524	LOC103711624	NW_008246511.1:328106-335221	Control	inftected	OK	5.39257	4.27398	-0.335394	-0.271159	0.695	0.871111	no
XLOC_012301	LOC103710956	NW_008246614.1:561546-561984	Control	inftected	OK	5.39302	3.76998	-0.516539	-0.292013	0.696	0.871772	no
XLOC_006052	LOC103704028	NW_008246537.1:236350-239638	Control	inftected	OK	4.97768	6.1489	0.304854	0.280899	0.69665	0.871813	no
XLOC_005952	LOC103704018	NW_008246537.1:64950-81335	Control	inftected	OK	4.67994	3.80044	-0.300324	-0.275531	0.69735	0.871813	no
XLOC_029072	LOC103699975	NW_008264770.1:7-1544	Control	inftected	OK	16.3976	20.0489	0.290042	0.276376	0.69745	0.871812	no
XLOC_021395	LOC103720930	NW_008246933.1:80722-81941	Control	inftected	OK	5.99964	7.40354	0.303339	0.282369	0.69855	0.872596	no
XLOC_013011	LOC103711721	NW_008246627.1:470830-474573	Control	inftected	OK	7.20873	5.93187	-0.281258	-0.269089	0.69945	0.873129	no
XLOC_027263	LOC103698274	NW_008248511.1:22665-23100	Control	inftected	OK	6.22414	4.50671	-0.465801	-0.275459	0.7002	0.873475	no
XLOC_027470	LOC113461512	NW_008248787.1:6461-6562	Control	inftected	OK	1195.06	1509.8	0.337274	0.278604	0.7014	0.874288	no
XLOC_026269	LOC103697247	NW_008247766.1:39021-39809	Control	inftected	OK	3.52897	4.6348	0.393258	0.282419	0.7018	0.874288	no
XLOC_013144	TRNAN-GUU	NW_008246629.1:396406-414134	Control	inftected	OK	3370.06	2281.47	-0.562809	-0.267241	0.70305	0.875255	no
XLOC_029998	LOC113462313	NW_008324240.1:0-453	Control	inftected	OK	11.2587	8.40489	-0.421741	-0.269612	0.70405	0.875289	no
XLOC_017012	LOC103716169	NW_008246727.1:213518-219764	Control	inftected	OK	10.3571	12.7588	0.300873	0.270722	0.70425	0.875289	no
XLOC_007563	LOC103705751	NW_008246550.1:1427282-1435176	Control	inftected	OK	18.3939	15.0432	-0.290115	-0.259164	0.70465	0.875289	no
XLOC_000031	petD	NC_013991.2:78609-79868	Control	inftected	OK	232.466	184.037	-0.33703	-0.275289	0.7052	0.875289	no
XLOC_017756	LOC103716973	NW_008246752.1:48113-52124	Control	inftected	OK	5.05285	3.81312	-0.406125	-0.285797	0.70545	0.875289	no
XLOC_012221	LOC108511431	NW_008246613.1:86985-87953	Control	inftected	OK	6.93997	5.57431	-0.316134	-0.271394	0.7064	0.875756	no
XLOC_021998	LOC103721562	NW_008246978.1:172323-175155	Control	inftected	OK	29.8502	36.1025	0.274357	0.264424	0.707	0.875756	no
XLOC_027303	LOC103698309	NW_008248566.1:16094-17115	Control	inftected	OK	8.40155	6.68512	-0.3297	-0.270906	0.70725	0.875756	no
XLOC_009646	LOC103707998	NW_008246574.1:394966-403793	Control	inftected	OK	7.47015	6.24398	-0.258671	-0.2541	0.70955	0.878015	no
XLOC_022985	LOC103722647	NW_008247066.1:96698-100501	Control	inftected	OK	27.9657	34.3106	0.294997	0.265847	0.7109	0.879096	no
XLOC_005040	LOC103702952	NW_008246530.1:537396-543353	Control	inftected	OK	5.57804	6.7508	0.2753	0.252485	0.71195	0.879804	no
XLOC_019739	LOC103719141	NW_008246839.1:20816-26735	Control	inftected	OK	8.06555	6.6678	-0.274561	-0.267925	0.71465	0.881336	no
XLOC_017720	LOC103716926	NW_008246750.1:248861-295418	Control	inftected	OK	14.0505	11.1073	-0.339114	-0.258201	0.7151	0.881336	no
XLOC_024502	TRNAT-AGU	NW_008247256.1:102410-109749	Control	inftected	OK	632.303	388.066	-0.704316	-7.9248	0.7151	0.881336	no
XLOC_010182	LOC113462828	NW_008246582.1:518755-518837	Control	inftected	OK	1598.75	1220.31	-0.389705	-0.273905	0.71655	0.88193	no
XLOC_003925	LOC103701802	NW_008246523.1:825973-832537	Control	inftected	OK	5.19856	6.46304	0.314101	0.258472	0.7169	0.88193	no
XLOC_001303	LOC103709366	NW_008246510.1:1349059-1359425	Control	inftected	OK	5.21862	6.30828	0.27358	0.260349	0.71745	0.88193	no
XLOC_003788	LOC103701633	NW_008246522.1:661690-669419	Control	inftected	OK	9.23772	11.4201	0.305964	0.24987	0.7181	0.88193	no
XLOC_022012	LOC103721572	NW_008246979.1:89972-90793	Control	inftected	OK	111.487	91.1595	-0.290405	-0.25784	0.71825	0.88193	no
XLOC_015689	LOC103714728	NW_008246686.1:525952-540591	Control	inftected	OK	5.4339	3.4647	-0.649258	-0.276623	0.71845	0.88193	no
XLOC_013978	LOC103712810	NW_008246645.1:681406-686565	Control	inftected	OK	5.84257	4.73036	-0.304653	-0.205784	0.7199	0.882596	no
XLOC_000292	LOC103720555	NW_008246507.1:2708765-2709618	Control	inftected	OK	63.5185	77.9245	0.294899	0.253535	0.71995	0.882597	no
XLOC_027078	LOC103698094	NW_008248307.1:3789-16426	Control	inftected	OK	8.91832	10.8263	0.279693	0.253311	0.72065	0.882868	no
XLOC_000389	LOC103702258	NW_008246507.1:537868-540307	Control	inftected	OK	19.6219	23.5515	0.263357	0.252165	0.72465	0.886958	no
XLOC_012146	LOC113462977	NW_008246611.1:677657-677761	Control	inftected	OK	2721.28	3288.46	0.27313	0.250525	0.72495	0.886958	no
XLOC_021723	LOC103721270	NW_008246958.1:120802-126219	Control	inftected	OK	18.859	23.6268	0.32517	0.246197	0.72595	0.887066	no
XLOC_013578	LOC103712384	NW_008246638.1:406041-408286	Control	inftected	OK	6.28146	7.64267	0.282978	0.240877	0.726	0.887066	no
XLOC_000171	atp4	NC_016740.1:248527-249115	Control	inftected	OK	34.5444	42.8207	0.309858	0.241581	0.7279	0.888612	no
XLOC_003043	LOC103700658	NW_008246518.1:550272-552067	Control	inftected	OK	13.8742	11.6073	-0.257364	-0.237748	0.72835	0.888612	no
XLOC_009977	LOC103708417	NW_008246579.1:593886-604159	Control	inftected	OK	57.4287	68.9802	0.264409	0.244438	0.72875	0.888612	no
XLOC_002917	LOC103698123	NW_008246517.1:156858-158709	Control	inftected	OK	9.13796	10.9131	0.256113	0.243302	0.73015	0.888612	no
XLOC_012931	LOC103711661	NW_008246626.1:567062-569453	Control	inftected	OK	11.2664	13.3999	0.250189	0.245622	0.73035	0.888612	no
XLOC_000009	psbC	NC_013991.2:33425-35856	Control	inftected	OK	1072.64	761.812	-0.493664	-0.255141	0.73065	0.888612	no
XLOC_009632	LOC103708024	NW_008246574.1:1006644-1016259	Control	inftected	OK	4.08933	5.31219	0.377444	0.254448	0.73135	0.888612	no
XLOC_019461	LOC103718849	NW_008246824.1:50062-51938	Control	inftected	OK	6.52072	8.01743	0.298108	0.247846	0.73155	0.888612	no
XLOC_011240	LOC103709749	NW_008246595.1:426843-445729	Control	inftected	OK	6.51652	7.9613	0.288903	0.250207	0.7316	0.888612	no
XLOC_015105	LOC103714060	NW_008246672.1:552963-562969	Control	inftected	OK	4.25482	5.26696	0.307871	0.253888	0.7335	0.88945	no
XLOC_002639	LOC103696440	NW_008246516.1:1429007-1431771	Control	inftected	OK	23.8968	28.6016	0.259278	0.242896	0.7345	0.88945	no
XLOC_020231	LOC103719661	NW_008246863.1:116212-120662	Control	inftected	OK	8.56402	10.1364	0.243185	0.232139	0.7346	0.88945	no
XLOC_029558	LOC103700459	NW_008278672.1:411-745	Control	inftected	OK	5.41438	7.86826	0.539249	0.265025	0.7346	0.88945	no
XLOC_006849	LOC103704953	NW_008246543.1:1431829-1433065	Control	inftected	OK	4.44543	5.60821	0.335218	0.263629	0.7347	0.88945	no
XLOC_010578	LOC103709069	NW_008246587.1:444257-452290	Control	inftected	OK	6.32932	7.52842	0.250297	0.232742	0.73655	0.891105	no
XLOC_022182	LOC113463712	NW_008246993.1:208516-208660	Control	inftected	OK	578.596	710.106	0.295479	0.229688	0.73745	0.891508	no
XLOC_028089	LOC103699080	NW_008250968.1:3006-7281	Control	inftected	OK	6.33616	5.3038	-0.256581	-0.234476	0.73785	0.891508	no
XLOC_026495	LOC103697482	NW_008247874.1:22700-28811	Control	inftected	OK	14.8752	12.5747	-0.242376	-0.238514	0.74135	0.895151	no
XLOC_015491	LOC103714478	NW_008246681.1:444909-452339	Control	inftected	OK	14.1038	16.7921	0.251699	0.227305	0.7426	0.896074	no
XLOC_006134	LOC103704223	NW_008246538.1:450031-453623	Control	inftected	OK	30.1989	35.9369	0.250972	0.230044	0.74475	0.896143	no
XLOC_023743	LOC103723460,LOC103723461	NW_008247142.1:101018-116539	Control	inftected	OK	7.61694	9.23693	0.278202	0.229825	0.7451	0.896143	no
XLOC_014363	LOC103713228	NW_008246653.1:453823-460920	Control	inftected	OK	4.30505	5.11768	0.249459	0.235474	0.7452	0.896143	no
XLOC_007108	LOC103705281	NW_008246546.1:832403-833026	Control	inftected	OK	5.19336	3.81053	-0.446675	-0.265155	0.74525	0.896143	no
XLOC_012012	TRNAN-GUU	NW_008246608.1:824905-824979	Control	inftected	OK	227.833	270.058	0.245294	0.119747	0.746	0.896143	no
XLOC_026885	TRNAL-UAG	NW_008248127.1:22523-22603	Control	inftected	OK	178.95	212.115	0.245294	0.119714	0.746	0.896143	no
XLOC_015467	LOC103714477	NW_008246681.1:439262-443758	Control	inftected	OK	23.5185	28.444	0.274332	0.237026	0.7461	0.896143	no
XLOC_010488	LOC113462845	NW_008246586.1:588181-588277	Control	inftected	OK	37316.3	30993	-0.267861	-0.213126	0.7471	0.896143	no
XLOC_013042	LOC103711784	NW_008246628.1:355623-361348	Control	inftected	OK	5.88783	6.94989	0.239256	0.22798	0.7471	0.896143	no
XLOC_029396	LOC113462053	NW_008273368.1:544-632	Control	inftected	OK	10110.4	12273.1	0.279663	0.22238	0.7476	0.896143	no
XLOC_029702	LOC108511028	NW_008288768.1:22-825	Control	inftected	OK	6.10191	4.95105	-0.301526	-0.233402	0.74905	0.896143	no
XLOC_018986	LOC103718292	NW_008246800.1:176653-185029	Control	inftected	OK	7.64177	6.46376	-0.241532	-0.225313	0.7496	0.896143	no
XLOC_015078	LOC103714053	NW_008246672.1:465899-472789	Control	inftected	OK	6.22042	5.05911	-0.298129	-0.234609	0.7498	0.896143	no
XLOC_017160	LOC103716333	NW_008246732.1:214830-219964	Control	inftected	OK	10.9614	9.25953	-0.243424	-0.229532	0.7501	0.896143	no
XLOC_011106	LOC103709650	NW_008246594.1:230703-233228	Control	inftected	OK	6.52211	7.55969	0.212988	0.207347	0.75045	0.896143	no
XLOC_001107	LOC103707713	NW_008246509.1:2964184-2964870	Control	inftected	OK	142.137	168.078	0.241849	0.214351	0.75105	0.896143	no
XLOC_005486	LOC113462504	NW_008246533.1:1396832-1396919	Control	inftected	OK	20905.4	17518.9	-0.254961	-0.219438	0.7512	0.896143	no
XLOC_027418	LOC103698434	NW_008248718.1:5033-7298	Control	inftected	OK	20.3512	24.0479	0.240797	0.222781	0.7514	0.896143	no
XLOC_019196	LOC103718531	NW_008246811.1:142663-146484	Control	inftected	OK	4.85612	5.73651	0.240367	0.212566	0.7532	0.897087	no
XLOC_020968	LOC103720470	NW_008246903.1:179939-187403	Control	inftected	OK	16.6859	19.8519	0.25065	0.223364	0.75335	0.897087	no
XLOC_026457	LOC103697442	NW_008247856.1:34698-39286	Control	inftected	OK	6.76613	5.74536	-0.235935	-0.216066	0.75365	0.897087	no
XLOC_001642	LOC103713931	NW_008246512.1:105508-109062	Control	inftected	OK	8.64312	7.3566	-0.232513	-0.21752	0.7549	0.897952	no
XLOC_016361	LOC103715416	NW_008246705.1:157820-171318	Control	inftected	OK	8.81247	7.46653	-0.239109	-0.219542	0.75535	0.897952	no
XLOC_012475	LOC103711121	NW_008246617.1:412582-413114	Control	inftected	OK	11.5441	13.7681	0.254173	0.218875	0.7564	0.898621	no
XLOC_000042	rrn5	NC_013991.2:110696-110817	Control	inftected	OK	126.143	84.3598	-0.580435	-0.231797	0.759	0.900669	no
XLOC_022610	LOC103722214	NW_008247028.1:46687-49095	Control	inftected	OK	9.95913	11.5683	0.216089	0.210659	0.7591	0.900668	no
XLOC_017257	LOC103716430	NW_008246735.1:158188-167824	Control	inftected	OK	59.7025	49.1397	-0.280903	-0.20607	0.7602	0.901394	no
XLOC_022635	LOC103722240	NW_008247029.1:110877-113194	Control	inftected	OK	5.79478	6.77872	0.226259	0.218294	0.7608	0.901526	no
XLOC_013393	LOC103712204	NW_008246634.1:740769-744176	Control	inftected	OK	5.42761	6.45586	0.250293	0.213165	0.76175	0.902072	no
XLOC_026698	LOC103697685	NW_008247982.1:1694-6832	Control	inftected	OK	19.6393	22.7324	0.211006	0.203833	0.7644	0.903815	no
XLOC_029849	LOC113462248	NW_008301862.1:273-504	Control	inftected	OK	29.9719	23.2833	-0.364315	-0.210441	0.7644	0.903815	no
XLOC_001683	LOC103714562	NW_008246512.1:1156593-1171806	Control	inftected	OK	7.8953	9.28927	0.23457	0.211598	0.765	0.903815	no
XLOC_000134	orf186	NC_016740.1:140048-146656	Control	inftected	OK	52.792	37.342	-0.499522	-0.272509	0.76605	0.903815	no
XLOC_019282	LOC103718627	NW_008246814.1:302873-316789	Control	inftected	OK	9.5244	8.17275	-0.220807	-0.202196	0.76645	0.903815	no
XLOC_016177	LOC103715267	NW_008246699.1:378123-378579	Control	inftected	OK	5.01285	3.82015	-0.392004	-0.21783	0.76715	0.903815	no
XLOC_010743	LOC103709261	NW_008246589.1:880679-891980	Control	inftected	OK	6.19443	7.28828	0.234607	0.21403	0.76735	0.903815	no
XLOC_018751	LOC103718045	NW_008246790.1:307793-312190	Control	inftected	OK	14.0175	11.8952	-0.236851	-0.210775	0.76835	0.903815	no
XLOC_005454	LOC103703484	NW_008246533.1:607076-611927	Control	inftected	OK	61.8411	82.1134	0.409051	0.21661	0.76845	0.903815	no
XLOC_014552	LOC103713451	NW_008246658.1:618687-620494	Control	inftected	OK	5.49903	4.74831	-0.211764	-0.198538	0.76865	0.903815	no
XLOC_007961	LOC103706132	NW_008246554.1:28613-33590	Control	inftected	OK	5.45472	6.36185	0.221942	0.213668	0.7688	0.903815	no
XLOC_026027	LOC103696992	NW_008247665.1:16776-26033	Control	inftected	OK	6.97765	8.09044	0.213476	0.206792	0.7691	0.903815	no
XLOC_024994	LOC103695876	NW_008247354.1:13583-19844	Control	inftected	OK	55.2204	64.7233	0.229084	0.202793	0.76965	0.903886	no
XLOC_026173	LOC108510748	NW_008247722.1:22222-22989	Control	inftected	OK	44.944	38.0634	-0.239722	-0.212358	0.77115	0.905071	no
XLOC_025310	LOC103696205	NW_008247426.1:44701-53609	Control	inftected	OK	4.28588	4.94827	0.207333	0.19934	0.77405	0.907897	no
XLOC_022684	LOC103722298	NW_008247034.1:139723-145860	Control	inftected	OK	6.19446	5.1519	-0.265873	-0.197152	0.7758	0.909204	no
XLOC_009090	LOC103707410	NW_008246567.1:353545-355896	Control	inftected	OK	6.85574	7.9289	0.209809	0.198357	0.77615	0.909204	no
XLOC_009255	LOC103707612	NW_008246569.1:711087-712379	Control	inftected	OK	10.9954	9.5403	-0.204787	-0.194382	0.7782	0.910158	no
XLOC_025219	LOC103696108	NW_008247408.1:35925-38448	Control	inftected	OK	10.2923	8.85907	-0.216344	-0.203558	0.7786	0.910158	no
XLOC_008208	LOC103706455	NW_008246557.1:200457-210962	Control	inftected	OK	5.79723	4.98803	-0.216893	-0.198714	0.7788	0.910158	no
XLOC_013628	LOC103712479	NW_008246639.1:269438-274950	Control	inftected	OK	4.20016	4.93206	0.231748	0.210831	0.7801	0.910158	no
XLOC_024198	LOC103723946	NW_008247203.1:63926-69864	Control	inftected	OK	7.04347	6.12282	-0.20209	-0.193748	0.78055	0.910158	no
XLOC_028312	LOC103699243	NW_008252718.1:98-4454	Control	inftected	OK	222.138	265.366	0.256527	0.193214	0.7811	0.910158	no
XLOC_006713	LOC103704861	NW_008246542.1:1560149-1571895	Control	inftected	OK	4.61616	5.4401	0.236942	0.215285	0.7814	0.910158	no
XLOC_027116	LOC103698135	NW_008248337.1:18129-28126	Control	inftected	OK	17.857	20.902	0.22715	0.193228	0.7818	0.910158	no
XLOC_014925	LOC103713875	NW_008246668.1:433928-436281	Control	inftected	OK	7.89507	6.76696	-0.222445	-0.191573	0.7821	0.910158	no
XLOC_006834	LOC103704929	NW_008246543.1:870941-876391	Control	inftected	OK	26.8161	22.8881	-0.228501	-0.197688	0.7823	0.910158	no
XLOC_026745	LOC113461381	NW_008248011.1:1882-2092	Control	inftected	OK	76346.7	93363.8	0.290298	0.180217	0.78245	0.910158	no
XLOC_027353	LOC103698366	NW_008248623.1:12767-16447	Control	inftected	OK	5.94834	5.17149	-0.201907	-0.190679	0.7835	0.910158	no
XLOC_023664	LOC103723375	NW_008247133.1:32616-41805	Control	inftected	OK	7.87151	9.1155	0.211682	0.189272	0.78365	0.910158	no
XLOC_023620	LOC103723317	NW_008247127.1:609-7073	Control	inftected	OK	30.8236	36.0844	0.227338	0.1973	0.7846	0.910158	no
XLOC_022487	LOC103722086	NW_008247018.1:102881-107120	Control	inftected	OK	4.95034	3.99604	-0.308957	-0.212858	0.7848	0.910158	no
XLOC_023276	LOC103722948	NW_008247090.1:51926-58248	Control	inftected	OK	6.19748	5.38232	-0.203455	-0.182698	0.7851	0.910158	no
XLOC_007035	LOC103705127	NW_008246545.1:268150-275737	Control	inftected	OK	41.0025	49.8369	0.281502	0.20008	0.78535	0.910158	no
XLOC_012291	LOC103710937	NW_008246614.1:84388-115924	Control	inftected	OK	7.93941	9.14891	0.204568	0.191602	0.7862	0.910571	no
XLOC_004923	LOC103702814	NW_008246529.1:925499-929768	Control	inftected	OK	9.09072	10.4908	0.20666	0.186754	0.7875	0.911504	no
XLOC_007765	LOC103705933	NW_008246552.1:602472-610213	Control	inftected	OK	5.84802	5.14392	-0.185078	-0.175182	0.78825	0.911589	no
XLOC_021849	LOC103721404	NW_008246968.1:199685-204811	Control	inftected	OK	6.62037	7.61972	0.202826	0.192146	0.78885	0.911589	no
XLOC_005487	LOC113462506	NW_008246533.1:1397017-1397106	Control	inftected	OK	6199.63	5380.95	-0.204321	-0.177833	0.7893	0.911589	no
XLOC_002424	LOC103723255	NW_008246515.1:1834790-1836457	Control	inftected	OK	22.7243	26.2727	0.209331	0.188918	0.78955	0.911589	no
XLOC_023228	TRNAP-UGG	NW_008247085.1:174245-174317	Control	inftected	OK	1735.31	2129.55	0.295355	0.312681	0.7908	0.912462	no
XLOC_005688	LOC103703694	NW_008246534.1:1518770-1523605	Control	inftected	OK	8.93001	7.87844	-0.180753	-0.175011	0.7954	0.915886	no
XLOC_006997	LOC103705148	NW_008246545.1:581591-587943	Control	inftected	OK	12.2012	10.728	-0.185638	-0.178873	0.79555	0.915886	no
XLOC_012236	LOC103710898	NW_008246613.1:625618-634922	Control	inftected	OK	7.35979	8.45214	0.199652	0.187891	0.7959	0.915886	no
XLOC_010924	LOC103709422	NW_008246591.1:790252-794819	Control	inftected	OK	10.2567	9.0322	-0.183415	-0.176631	0.79605	0.915886	no
XLOC_025501	LOC103696402	NW_008247479.1:66912-68371	Control	inftected	OK	17.6284	15.5109	-0.184626	-0.180822	0.79625	0.915886	no
XLOC_011269	LOC103709814	NW_008246596.1:207780-212105	Control	inftected	OK	17.4514	20.2465	0.214329	0.191329	0.79705	0.916235	no
XLOC_017346	LOC103716503	NW_008246737.1:270225-276158	Control	inftected	OK	4.15289	4.85257	0.224636	0.177714	0.79755	0.916239	no
XLOC_013467	LOC103712244	NW_008246635.1:555767-560576	Control	inftected	OK	43.2835	49.8254	0.203064	0.178472	0.7998	0.91708	no
XLOC_011834	LOC103710487	NW_008246605.1:820197-821397	Control	inftected	OK	6.76159	7.76794	0.200169	0.177722	0.8003	0.91708	no
XLOC_016261	LOC103715336	NW_008246702.1:166377-169097	Control	inftected	OK	7.65392	6.67088	-0.198322	-0.180036	0.8003	0.91708	no
XLOC_018680	LOC103717967	NW_008246787.1:210390-215727	Control	inftected	OK	4.90048	5.62586	0.199151	0.170177	0.8016	0.91708	no
XLOC_001451	LOC103712353	NW_008246511.1:1342189-1349335	Control	inftected	OK	24.5626	28.0886	0.193523	0.176045	0.80175	0.91708	no
XLOC_018214	LOC103717462	NW_008246770.1:145629-150200	Control	inftected	OK	16.4405	14.3816	-0.193027	-0.180645	0.80215	0.91708	no
XLOC_003396	LOC103701104	NW_008246519.1:2181599-2376545	Control	inftected	OK	4.15612	5.91667	0.509547	0.144198	0.8024	0.91708	no
XLOC_000083	trnM-CAU	NC_013991.2:37209-37283	Control	inftected	OK	7937.1	6967.03	-0.188069	-0.165184	0.8031	0.91708	no
XLOC_015174	LOC103714151	NW_008246674.1:328454-334922	Control	inftected	OK	5.67803	4.89991	-0.212636	-0.181424	0.8032	0.91708	no
XLOC_011978	LOC103710611	NW_008246608.1:579509-585180	Control	inftected	OK	9.78642	8.3371	-0.231235	-0.179576	0.8037	0.91708	no
XLOC_007290	LOC103705565	NW_008246548.1:182834-185410	Control	inftected	OK	8.86966	7.84496	-0.177112	-0.172297	0.80375	0.91708	no
XLOC_026172	LOC103697143	NW_008247722.1:12500-20910	Control	inftected	OK	35.91	31.3503	-0.195909	-0.17901	0.8046	0.917394	no
XLOC_002595	LOC103695704	NW_008246516.1:406029-409890	Control	inftected	OK	222.409	191.522	-0.215707	-0.16266	0.8079	0.917394	no
XLOC_009944	LOC103708344	NW_008246578.1:817419-822944	Control	inftected	OK	8.5615	9.70384	0.180692	0.168592	0.8079	0.917394	no
XLOC_024896	LOC103695762	NW_008247334.1:49134-52891	Control	inftected	OK	5.79263	5.03783	-0.201416	-0.175338	0.80845	0.917394	no
XLOC_011018	LOC103709521	NW_008246592.1:947131-954404	Control	inftected	OK	5.70356	6.42978	0.172906	0.167952	0.80895	0.917394	no
XLOC_005969	LOC103704047	NW_008246537.1:420538-428998	Control	inftected	OK	14.0331	12.2168	-0.199969	-0.176289	0.8091	0.917394	no
XLOC_005868	LOC103703966	NW_008246536.1:1333136-1337043	Control	inftected	OK	4.89906	5.55789	0.182032	0.170999	0.8095	0.917394	no
XLOC_000085	psaB	NC_013991.2:37886-42369	Control	inftected	OK	341.453	285.222	-0.259603	-0.153122	0.80985	0.917394	no
XLOC_029929	LOC113462280	NW_008311715.1:299-455	Control	inftected	OK	1452080	1148660	-0.338174	-0.179451	0.81	0.917394	no
XLOC_006628	LOC103704698	NW_008246541.1:1385731-1391966	Control	inftected	OK	5.27313	4.61824	-0.191316	-0.177632	0.8101	0.917394	no
XLOC_008207	LOC103706531	NW_008246557.1:175599-189693	Control	inftected	OK	4.69209	5.29141	0.173422	0.166469	0.8104	0.917394	no
XLOC_007459	LOC103705619	NW_008246549.1:796705-808534	Control	inftected	OK	8.76305	9.86059	0.170241	0.152721	0.8106	0.917394	no
XLOC_021127	LOC103720645	NW_008246915.1:15508-24183	Control	inftected	OK	4.63151	5.31244	0.197892	0.174323	0.81065	0.917394	no
XLOC_003727	LOC103701492	NW_008246521.1:1210184-1214080	Control	inftected	OK	4.92427	4.28509	-0.200582	-0.17748	0.8114	0.917394	no
XLOC_007063	LOC103705182	NW_008246545.1:1114837-1117602	Control	inftected	OK	6.19189	7.21541	0.220701	0.174439	0.8123	0.917394	no
XLOC_009766	LOC113462792	NW_008246576.1:319685-319771	Control	inftected	OK	235.338	252.851	0.103556	0.0533974	0.81245	0.917394	no
XLOC_020656	LOC113463589	NW_008246885.1:229208-244724	Control	inftected	OK	305.652	239.77	-0.35024	-0.152929	0.8133	0.917394	no
XLOC_019197	LOC103718532	NW_008246811.1:159400-163291	Control	inftected	OK	4.81591	5.43108	0.173429	0.162467	0.81385	0.917394	no
XLOC_021563	LOC103721112	NW_008246946.1:15215-18089	Control	inftected	OK	11.112	12.6699	0.189286	0.169323	0.81455	0.917394	no
XLOC_004499	LOC103702351	NW_008246526.1:1232160-1240265	Control	inftected	OK	7.95809	8.96008	0.171089	0.154247	0.8148	0.917394	no
XLOC_001787	LOC103714623	NW_008246512.1:1223852-1227780	Control	inftected	OK	34.2204	30.2621	-0.177344	-0.159397	0.8149	0.917394	no
XLOC_011243	LOC103709753	NW_008246595.1:507214-513189	Control	inftected	OK	9.44056	8.30755	-0.18445	-0.169665	0.81535	0.917394	no
XLOC_003961	LOC103701866	NW_008246523.1:1896563-1897343	Control	inftected	OK	5.03531	5.76014	0.194023	0.16307	0.81565	0.917394	no
XLOC_025578	LOC103696486	NW_008247502.1:24211-30574	Control	inftected	OK	30.6948	27.2947	-0.169375	-0.165382	0.8164	0.917394	no
XLOC_016608	LOC103715716	NW_008246712.1:465523-468492	Control	inftected	OK	7.34614	8.38228	0.190356	0.17436	0.8174	0.917394	no
XLOC_028347	LOC103699281	NW_008253063.1:63-1128	Control	inftected	OK	4.8559	5.5408	0.190356	0.17436	0.8174	0.917394	no
XLOC_022552	LOC103722153	NW_008247024.1:91593-97643	Control	inftected	OK	8.86701	7.86726	-0.172588	-0.166281	0.81745	0.917394	no
XLOC_008152	LOC103706346	NW_008246556.1:193199-194503	Control	inftected	OK	31.9638	36.833	0.20456	0.162342	0.8187	0.918238	no
XLOC_007546	LOC103705712	NW_008246550.1:688128-699724	Control	inftected	OK	19.1388	16.8245	-0.185934	-0.166141	0.8196	0.918355	no
XLOC_011920	LOC103710540	NW_008246607.1:343094-346947	Control	inftected	OK	15.1124	17.5057	0.212094	0.163584	0.8198	0.918355	no
XLOC_000773	LOC103702876	NW_008246508.1:1157469-1165948	Control	inftected	OK	6.46924	7.27157	0.168671	0.152696	0.82125	0.919421	no
XLOC_011975	LOC113462957	NW_008246608.1:537036-537194	Control	inftected	OK	2185.54	2453.45	0.166818	0.151399	0.8224	0.919764	no
XLOC_010335	LOC103708763	NW_008246584.1:324847-330525	Control	inftected	OK	4.28271	4.95947	0.21166	0.15613	0.82325	0.919764	no
XLOC_004435	LOC103702250,LOC113462425	NW_008246526.1:58183-82760	Control	inftected	OK	9.33303	10.3985	0.155962	0.140572	0.8235	0.919764	no
XLOC_016961	LOC103716108	NW_008246725.1:257189-262171	Control	inftected	OK	7.21411	8.15319	0.176544	0.157944	0.82355	0.919764	no
XLOC_017724	LOC103716917	NW_008246750.1:84101-85173	Control	inftected	OK	6.60189	5.88361	-0.166176	-0.15708	0.82565	0.921551	no
XLOC_023948	LOC103723674	NW_008247170.1:115863-117816	Control	inftected	OK	8.60036	9.6385	0.16441	0.149824	0.8265	0.921942	no
XLOC_000157	orf142	NC_016740.1:625237-625663	Control	inftected	OK	44.1524	49.3553	0.160714	0.153404	0.8286	0.923726	no
XLOC_022574	LOC103722181	NW_008247025.1:195710-198976	Control	inftected	OK	4.6682	5.3537	0.197672	0.153584	0.83015	0.924895	no
XLOC_029384	TRNAP-UGG	NW_008273037.1:438-510	Control	inftected	OK	1239.51	1026.79	-0.27162	-0.23171	0.8311	0.925395	no
XLOC_016807	LOC103715930	NW_008246719.1:441903-457871	Control	inftected	OK	6.95915	7.809	0.166226	0.155072	0.83225	0.925725	no
XLOC_026656	LOC103697640	NW_008247955.1:26889-34369	Control	inftected	OK	14.4336	12.964	-0.154915	-0.15226	0.8324	0.925725	no
XLOC_001208	LOC103710224	NW_008246510.1:2240839-2241610	Control	inftected	OK	20.8245	18.6262	-0.160952	-0.151379	0.83555	0.927536	no
XLOC_002979	LOC103699287	NW_008246517.1:1440340-1446901	Control	inftected	OK	6.81341	5.87135	-0.214686	-0.156407	0.8365	0.927536	no
XLOC_023450	LOC103723139	NW_008247109.1:22486-47785	Control	inftected	OK	5.94875	6.69856	0.171266	0.139839	0.83735	0.927536	no
XLOC_004770	LOC103702650	NW_008246528.1:726047-731739	Control	inftected	OK	14.6143	13.0439	-0.164007	-0.150954	0.83755	0.927536	no
XLOC_021494	LOC103721034	NW_008246940.1:129382-140608	Control	inftected	OK	6.62134	5.9735	-0.148546	-0.137304	0.8377	0.927536	no
XLOC_010269	LOC103708682	NW_008246583.1:239781-250817	Control	inftected	OK	6.28086	5.62081	-0.160184	-0.1488	0.83775	0.927536	no
XLOC_006114	LOC103704163	NW_008246537.1:1534467-1543899	Control	inftected	OK	5.98177	6.67547	0.158297	0.141027	0.83805	0.927536	no
XLOC_006340	LOC103704397	NW_008246539.1:1576725-1586142	Control	inftected	OK	5.23068	5.90277	0.174393	0.147499	0.83805	0.927536	no
XLOC_024226	LOC103723977	NW_008247208.1:100967-116771	Control	inftected	OK	9.0358	10.0653	0.155661	0.132419	0.8391	0.927693	no
XLOC_006559	LOC103704709	NW_008246541.1:1471921-1474574	Control	inftected	OK	6.13282	5.49682	-0.157954	-0.150332	0.8393	0.927693	no
XLOC_015618	LOC103714605	NW_008246684.1:170089-171053	Control	inftected	OK	5.85912	5.22197	-0.166088	-0.149204	0.8397	0.927693	no
XLOC_021891	LOC103721427	NW_008246970.1:137348-138143	Control	inftected	OK	80.034	71.4166	-0.164355	-0.144746	0.84185	0.928621	no
XLOC_004790	LOC103702686	NW_008246528.1:1292451-1297152	Control	inftected	OK	8.15425	7.31711	-0.156277	-0.151523	0.8419	0.928621	no
XLOC_010507	LOC103709009	NW_008246586.1:921762-924215	Control	inftected	OK	4.28558	4.77266	0.155304	0.129374	0.84205	0.928621	no
XLOC_016091	LOC103715150	NW_008246697.1:304247-304985	Control	inftected	OK	4.91645	5.5754	0.181458	0.140762	0.84555	0.931422	no
XLOC_026831	LOC103697830	NW_008248078.1:16480-24057	Control	inftected	OK	4.36293	4.88114	0.161923	0.144339	0.8456	0.931422	no
XLOC_026901	LOC103697912	NW_008248137.1:21002-23653	Control	inftected	OK	4.60693	5.08919	0.143631	0.137296	0.8464	0.931747	no
XLOC_016226	LOC103715276	NW_008246700.1:94863-99607	Control	inftected	OK	4.24971	4.86741	0.195789	0.144045	0.8486	0.933612	no
XLOC_021878	LOC103721429	NW_008246970.1:164763-166078	Control	inftected	OK	117.062	106.29	-0.139274	-0.118762	0.85115	0.935184	no
XLOC_022297	LOC103721886	NW_008247003.1:70117-71407	Control	inftected	OK	9.27017	8.42247	-0.138353	-0.126269	0.85145	0.935184	no
XLOC_010207	LOC113462824	NW_008246582.1:518887-522630	Control	inftected	OK	7.80805	6.99533	-0.15857	-0.132176	0.85155	0.935184	no
XLOC_017745	LOC103716956	NW_008246751.1:155446-362481	Control	inftected	OK	3.99511	4.93403	0.304531	0.112208	0.8537	0.936579	no
XLOC_003371	LOC103701065	NW_008246519.1:1679169-1681339	Control	inftected	OK	7.86803	7.08183	-0.151879	-0.133603	0.85465	0.936579	no
XLOC_016638	LOC103715734	NW_008246713.1:79788-85022	Control	inftected	OK	5.55455	5.0404	-0.140131	-0.129484	0.8548	0.936579	no
XLOC_005456	LOC103703488	NW_008246533.1:703757-711930	Control	inftected	OK	361.457	412.515	0.190625	0.13099	0.85485	0.936579	no
XLOC_004411	LOC113462430	NW_008246526.1:1291816-1291901	Control	inftected	OK	4234.42	4709.47	0.1534	0.130532	0.85995	0.941607	no
XLOC_001836	LOC103715521	NW_008246512.1:2395571-2401653	Control	inftected	OK	4.81194	4.35682	-0.143344	-0.122287	0.8605	0.94165	no
XLOC_000554	LOC103700922	NW_008246507.1:4224121-4225266	Control	inftected	OK	8.791	7.94953	-0.145157	-0.125625	0.862	0.942733	no
XLOC_024643	LOC103695491	NW_008247283.1:47274-51533	Control	inftected	OK	8.83606	8.09121	-0.127048	-0.121358	0.86335	0.943528	no
XLOC_015128	LOC103714119	NW_008246673.1:521399-524526	Control	inftected	OK	12.6092	11.3724	-0.148931	-0.124855	0.86375	0.943528	no
XLOC_013804	LOC103712645	NW_008246642.1:505447-508311	Control	inftected	OK	6.89671	7.56203	0.132865	0.121886	0.8651	0.944376	no
XLOC_022354	LOC103721950	NW_008247008.1:58425-67393	Control	inftected	OK	10.5799	11.6324	0.136825	0.117892	0.86555	0.944376	no
XLOC_000133	cox1	NC_016740.1:100435-102019	Control	inftected	OK	88.1772	98.7719	0.163695	0.124361	0.8675	0.945944	no
XLOC_027510	LOC103698529	NW_008248857.1:6-12126	Control	inftected	OK	7.02196	7.6925	0.131578	0.115532	0.86835	0.946243	no
XLOC_008889	LOC103707166	NW_008246564.1:603609-608549	Control	inftected	OK	5.04371	5.53935	0.135233	0.123814	0.8688	0.946243	no
XLOC_018019	LOC103717270	NW_008246762.1:424726-433057	Control	inftected	OK	6.41674	6.90174	0.10512	0.104547	0.86945	0.946392	no
XLOC_013263	LOC103712042	NW_008246632.1:321283-324673	Control	inftected	OK	7.00781	7.65352	0.127161	0.11124	0.8705	0.946977	no
XLOC_023497	LOC103723196	NW_008247114.1:1651-9249	Control	inftected	OK	6.64938	6.05599	-0.134857	-0.107435	0.87135	0.947328	no
XLOC_001237	LOC103710707	NW_008246510.1:3000950-3002069	Control	inftected	OK	4.82135	5.27737	0.130381	0.114059	0.87185	0.947328	no
XLOC_007097	LOC103705259	NW_008246546.1:524952-530188	Control	inftected	OK	11.3214	12.2468	0.11336	0.11081	0.8729	0.947339	no
XLOC_010183	LOC113462827	NW_008246582.1:518887-522630	Control	inftected	OK	1417.61	1256.86	-0.173638	-0.0513083	0.8729	0.947339	no
XLOC_028880	LOC103699780	NW_008260685.1:441-752	Control	inftected	OK	58.7547	53.9179	-0.123941	-0.113676	0.8734	0.947339	no
XLOC_008942	LOC103707284	NW_008246565.1:909367-910456	Control	inftected	OK	26.0662	23.95	-0.122159	-0.117133	0.8741	0.947541	no
XLOC_008784	LOC103707044	NW_008246563.1:94244-96225	Control	inftected	OK	13.9886	15.2295	0.122616	0.1158	0.8765	0.949249	no
XLOC_005024	LOC103703026	NW_008246530.1:1765806-1766568	Control	inftected	OK	10.2478	11.1184	0.117636	0.108896	0.87875	0.949249	no
XLOC_010793	LOC103709302	NW_008246590.1:230130-246406	Control	inftected	OK	6.10162	5.67699	-0.104066	-0.101724	0.879	0.949249	no
XLOC_011202	LOC103709760	NW_008246595.1:558515-560106	Control	inftected	OK	5.39683	5.9268	0.135142	0.109188	0.8791	0.949249	no
XLOC_024131	LOC103723878	NW_008247193.1:90297-104087	Control	inftected	OK	78.6131	86.5086	0.138074	0.0990013	0.87945	0.949249	no
XLOC_012484	LOC103711133	NW_008246617.1:567763-574961	Control	inftected	OK	5.2867	4.86191	-0.120846	-0.10435	0.8798	0.949249	no
XLOC_027623	LOC103698644	NW_008249101.1:10628-14942	Control	inftected	OK	8.67444	8.05558	-0.106782	-0.101092	0.88	0.949249	no
XLOC_029395	LOC113462051	NW_008273368.1:358-448	Control	inftected	OK	451.37	400.345	-0.173068	-0.0925341	0.88015	0.949249	no
XLOC_009319	LOC103707627	NW_008246569.1:951219-958680	Control	inftected	OK	10.0999	10.9211	0.112784	0.107397	0.8813	0.949249	no
XLOC_019607	LOC103719010	NW_008246831.1:252071-256335	Control	inftected	OK	14.2338	13.0457	-0.125745	-0.104659	0.8814	0.949249	no
XLOC_000047	ccsA	NC_013991.2:117035-118004	Control	inftected	OK	35.7981	32.5603	-0.136769	-0.107633	0.8816	0.949249	no
XLOC_029325	LOC113462025	NW_008271361.1:482-638	Control	inftected	OK	609.991	656.152	0.105243	0.100841	0.88185	0.949249	no
XLOC_005611	LOC103703667	NW_008246534.1:940645-941906	Control	inftected	OK	36.7864	39.8378	0.114969	0.103645	0.8825	0.949395	no
XLOC_006070	LOC103704063	NW_008246537.1:595745-598805	Control	inftected	OK	16.7711	18.181	0.11645	0.104671	0.8833	0.949455	no
XLOC_012607	LOC103711256	NW_008246619.1:299929-310367	Control	inftected	OK	4.3959	4.73142	0.106114	0.0916741	0.88385	0.949455	no
XLOC_013620	LOC103712425	NW_008246639.1:119124-128398	Control	inftected	OK	26.5302	24.6046	-0.108707	-0.104511	0.8841	0.949455	no
XLOC_011602	LOC103710157	NW_008246601.1:26461-59888	Control	inftected	OK	4.51665	4.90485	0.118955	0.0879713	0.88575	0.949982	no
XLOC_029440	LOC103700342	NW_008274948.1:366-894	Control	inftected	OK	6.38816	5.70204	-0.163923	-0.111747	0.88615	0.949982	no
XLOC_016183	LOC103715221	NW_008246699.1:11041-14069	Control	inftected	OK	5.26559	5.72732	0.121265	0.103685	0.8862	0.949982	no
XLOC_017783	LOC103717013	NW_008246753.1:163049-163541	Control	inftected	OK	4.39343	5.00945	0.189303	0.116965	0.88665	0.949982	no
XLOC_005970	LOC103704049	NW_008246537.1:434950-442980	Control	inftected	OK	5.10749	4.76535	-0.100033	-0.0938878	0.88845	0.951358	no
XLOC_028764	LOC113461875	NW_008258888.1:691-1823	Control	inftected	OK	305.55	350.964	0.199915	0.0577453	0.8924	0.954441	no
XLOC_000667	LOC103705413	NW_008246508.1:2440900-2443368	Control	inftected	OK	11.0419	10.3178	-0.0978522	-0.0947061	0.89275	0.954441	no
XLOC_000072	atpF	NC_013991.2:12425-13763	Control	inftected	OK	34.7999	32.4742	-0.0997885	-0.0925245	0.89315	0.954441	no
XLOC_012830	LOC103711540	NW_008246624.1:265836-271894	Control	inftected	OK	7.3678	6.86639	-0.101682	-0.0992241	0.8937	0.954441	no
XLOC_011396	LOC103709961	NW_008246598.1:693087-695033	Control	inftected	OK	6.92608	6.45769	-0.101021	-0.0963103	0.8944	0.954441	no
XLOC_016297	LOC103715358	NW_008246703.1:80850-98653	Control	inftected	OK	5.28892	5.70958	0.110409	0.0923171	0.89455	0.954441	no
XLOC_024146	LOC103723892	NW_008247195.1:62714-69928	Control	inftected	OK	11.26	12.1064	0.104567	0.0906861	0.89495	0.954441	no
XLOC_017127	LOC103716307	NW_008246731.1:388509-394226	Control	inftected	OK	14.2646	15.2564	0.0969843	0.0939968	0.89695	0.955465	no
XLOC_020841	LOC103720336	NW_008246896.1:206174-215937	Control	inftected	OK	6.02059	6.46325	0.102355	0.0909571	0.8971	0.955465	no
XLOC_003411	LOC103701195	NW_008246520.1:256727-261034	Control	inftected	OK	9.45694	10.1071	0.0959243	0.0925381	0.8981	0.955465	no
XLOC_021632	LOC113463652	NW_008246950.1:80463-80538	Control	inftected	OK	3485.51	3787.13	0.119737	0.0967787	0.8981	0.955465	no
XLOC_008915	LOC103707244	NW_008246565.1:274474-280138	Control	inftected	OK	18.617	19.8141	0.0899092	0.0866596	0.8985	0.955465	no
XLOC_025861	LOC103696815	NW_008247603.1:22930-31074	Control	inftected	OK	8.0296	8.55942	0.0921841	0.0885326	0.89955	0.955746	no
XLOC_009925	LOC103708310	NW_008246578.1:361828-372492	Control	inftected	OK	9.74156	10.3833	0.0920404	0.0852752	0.8998	0.955746	no
XLOC_011368	LOC113462911	NW_008246597.1:543932-546742	Control	inftected	OK	31.9249	29.0856	-0.134376	-0.079545	0.90125	0.956735	no
XLOC_010542	LOC103708988	NW_008246586.1:631996-632718	Control	inftected	OK	16.0414	14.903	-0.106199	-0.084965	0.9041	0.959209	no
XLOC_003565	LOC103701270	NW_008246520.1:1158709-1162229	Control	inftected	OK	8.32332	8.87256	0.0921918	0.0863473	0.9052	0.959824	no
XLOC_020185	LOC103719620	NW_008246861.1:84289-92211	Control	inftected	OK	7.82328	8.37616	0.0985155	0.0844843	0.9062	0.960333	no
XLOC_015806	LOC103714845	NW_008246689.1:521805-523963	Control	inftected	OK	19.2172	20.3803	0.0847772	0.0815399	0.90725	0.960893	no
XLOC_021372	LOC103720894	NW_008246931.1:148431-155370	Control	inftected	OK	7.54194	8.04242	0.0926932	0.0839495	0.90835	0.961506	no
XLOC_013607	LOC103712387	NW_008246638.1:416939-423840	Control	inftected	OK	7.8024	7.34449	-0.0872556	-0.0825831	0.9111	0.963864	no
XLOC_015432	LOC103714443	NW_008246680.1:550060-557698	Control	inftected	OK	10.547	9.91205	-0.0895811	-0.0780635	0.91165	0.963894	no
XLOC_007907	LOC103706105	NW_008246553.1:1370486-1380988	Control	inftected	OK	8.14432	8.61944	0.0818013	0.0707329	0.91325	0.964753	no
XLOC_002722	LOC103695941	NW_008246516.1:789649-793596	Control	inftected	OK	15.2477	16.1352	0.0816233	0.0752864	0.91435	0.964753	no
XLOC_028165	LOC108510858	NW_008251463.1:2656-3109	Control	inftected	OK	19.8218	18.3552	-0.110898	-0.0858906	0.91435	0.964753	no
XLOC_024821	LOC103695678	NW_008247318.1:37815-42064	Control	inftected	OK	56.2167	59.5861	0.0839766	0.0747645	0.91505	0.964753	no
XLOC_000001	psbK	NC_013991.2:7506-7692	Control	inftected	OK	204.61	191.507	-0.0954792	-0.117797	0.91545	0.964753	no
XLOC_000283	LOC103718755	NW_008246507.1:2472094-2472864	Control	inftected	OK	4.49639	4.86948	0.115	0.0897783	0.9156	0.964753	no
XLOC_021835	LOC103721379	NW_008246967.1:101676-107666	Control	inftected	OK	26.9655	28.4732	0.0784896	0.0712448	0.9162	0.964834	no
XLOC_023915	LOC103723642	NW_008247166.1:103496-108725	Control	inftected	OK	30.8352	32.8351	0.0906617	0.0714663	0.91735	0.965469	no
XLOC_026281	LOC103697256	NW_008247771.1:13311-13876	Control	inftected	OK	7.25092	7.83074	0.110986	0.084905	0.91785	0.965469	no
XLOC_021982	LOC113463691	NW_008246977.1:164-1291	Control	inftected	OK	5.89317	6.39666	0.118274	0.0846728	0.92015	0.967337	no
XLOC_012775	LOC103711468	NW_008246623.1:54692-58345	Control	inftected	OK	4.66039	4.93769	0.0833869	0.0697913	0.9211	0.967784	no
XLOC_006028	LOC103704142	NW_008246537.1:1319541-1323075	Control	inftected	OK	861.994	796.445	-0.114103	-0.0697771	0.9227	0.968914	no
XLOC_026581	LOC103697572	NW_008247921.1:7955-8942	Control	inftected	OK	21.8117	20.7555	-0.0716036	-0.0668107	0.92375	0.969465	no
XLOC_004656	LOC103702530	NW_008246527.1:1353237-1353988	Control	inftected	OK	6.95031	7.37617	0.0857948	0.0738526	0.925	0.970225	no
XLOC_003539	LOC103701223	NW_008246520.1:555556-556842	Control	inftected	OK	130.523	123.45	-0.0803776	-0.0656774	0.9264	0.970956	no
XLOC_010321	LOC103708741	NW_008246584.1:88357-91101	Control	inftected	OK	8.54976	8.12888	-0.072827	-0.0649533	0.92675	0.970956	no
XLOC_017057	LOC103716240	NW_008246729.1:178550-181543	Control	inftected	OK	6.02779	5.73457	-0.0719442	-0.0586382	0.9283	0.971791	no
XLOC_002501	LOC103722452	NW_008246515.1:878584-882299	Control	inftected	OK	6.56706	6.89343	0.0699733	0.066242	0.9286	0.971791	no
XLOC_022769	LOC103722393	NW_008247044.1:906-2138	Control	inftected	OK	20.3373	21.2964	0.0664768	0.0614926	0.9304	0.972543	no
XLOC_029557	LOC113462096	NW_008278656.1:781-900	Control	inftected	OK	14087.6	13289.5	-0.0841357	-0.0592415	0.93055	0.972543	no
XLOC_022095	LOC103721670	NW_008246986.1:205649-207375	Control	inftected	OK	4.60065	4.82966	0.0700842	0.0616295	0.9309	0.972543	no
XLOC_005834	LOC103703905	NW_008246536.1:570210-580207	Control	inftected	OK	14.5414	13.8372	-0.0716143	-0.0622681	0.9338	0.974533	no
XLOC_005632	LOC103703701	NW_008246534.1:1627787-1631985	Control	inftected	OK	5.56017	5.82668	0.0675438	0.0600661	0.9339	0.974533	no
XLOC_000140	rps3	NC_016740.1:230776-238298	Control	inftected	OK	16.4717	15.7524	-0.0644119	-0.0569461	0.93485	0.974533	no
XLOC_004101	LOC103702013	NW_008246524.1:1408691-1409407	Control	inftected	OK	17.4392	16.7267	-0.0601782	-0.0571463	0.9351	0.974533	no
XLOC_012408	LOC103711043	NW_008246616.1:144185-146991	Control	inftected	OK	23.393	24.5697	0.0708042	0.0600734	0.93625	0.974533	no
XLOC_013480	LOC103712283	NW_008246636.1:464185-465104	Control	inftected	OK	5.46388	5.14009	-0.0881322	-0.0679842	0.9365	0.974533	no
XLOC_018152	LOC103717397	NW_008246767.1:170364-175286	Control	inftected	OK	5.72877	6.0519	0.0791632	0.0685609	0.93685	0.974533	no
XLOC_014278	LOC103713168	NW_008246652.1:360480-368649	Control	inftected	OK	5.16959	4.93769	-0.0662144	-0.0581788	0.93785	0.974533	no
XLOC_029040	LOC103699945	NW_008264087.1:6-911	Control	inftected	OK	5.56804	5.29477	-0.072602	-0.0633752	0.9393	0.974533	no
XLOC_014972	LOC103713922	NW_008246669.1:488474-491506	Control	inftected	OK	5.81459	5.72245	-0.0230444	-0.0178941	0.9395	0.974533	no
XLOC_009610	LOC103707960	NW_008246573.1:1050604-1053313	Control	inftected	OK	60.1533	62.454	0.0541499	0.0526802	0.93965	0.974533	no
XLOC_003322	LOC103700971	NW_008246519.1:528042-528829	Control	inftected	OK	363.671	344.892	-0.0764874	-0.056693	0.94005	0.974533	no
XLOC_029466	LOC103700370	NW_008275764.1:20-808	Control	inftected	OK	5.10604	4.83238	-0.0794729	-0.0606222	0.9401	0.974533	no
XLOC_021733	LOC103721281	NW_008246959.1:16903-21325	Control	inftected	OK	4.74395	4.97225	0.0678087	0.0591066	0.9402	0.974533	no
XLOC_024322	LOC103724093	NW_008247226.1:11179-13505	Control	inftected	OK	5.91441	6.23538	0.0762438	0.0659458	0.9412	0.974572	no
XLOC_002508	LOC103722611	NW_008246515.1:1082253-1088307	Control	inftected	OK	11.1114	11.5488	0.0556935	0.0502541	0.94195	0.974572	no
XLOC_021888	LOC103721438	NW_008246970.1:91427-94832	Control	inftected	OK	8.99272	8.65071	-0.0559397	-0.050078	0.94195	0.974572	no
XLOC_000071	atpA	NC_013991.2:10798-12343	Control	inftected	OK	140.484	147.393	0.0692562	0.0507662	0.94235	0.974572	no
XLOC_007716	LOC103705951	NW_008246552.1:798405-799165	Control	inftected	OK	4.72308	4.92344	0.0599395	0.046106	0.9439	0.975628	no
XLOC_000884	LOC103705611	NW_008246509.1:68806-70401	Control	inftected	OK	25.8733	25.0345	-0.0475453	-0.0470264	0.94515	0.975693	no
XLOC_014853	LOC103713772	NW_008246666.1:505472-512234	Control	inftected	OK	9.06874	9.53338	0.0720849	0.0598952	0.94525	0.975693	no
XLOC_026887	LOC103697899	NW_008248127.1:31145-35740	Control	inftected	OK	5.7132	5.91343	0.049697	0.0392039	0.94555	0.975693	no
XLOC_005123	LOC103703121	NW_008246531.1:666213-667197	Control	inftected	OK	19.4697	18.8557	-0.0462313	-0.0441328	0.94795	0.97678	no
XLOC_023678	LOC103723389	NW_008247134.1:76722-90423	Control	inftected	OK	83.8755	80.4943	-0.0593619	-0.048005	0.9486	0.97678	no
XLOC_022343	LOC103721939	NW_008247007.1:175187-181863	Control	inftected	OK	6.68863	6.44838	-0.052773	-0.0421778	0.94895	0.97678	no
XLOC_022770	LOC103722395	NW_008247044.1:3401-9372	Control	inftected	OK	4.45736	4.65537	0.0627084	0.0507487	0.9492	0.97678	no
XLOC_017081	LOC103716245	NW_008246730.1:21879-29960	Control	inftected	OK	7.94015	8.21719	0.0494782	0.0446123	0.94925	0.97678	no
XLOC_009239	LOC103707589	NW_008246569.1:381307-382070	Control	inftected	OK	14.7554	14.3007	-0.0451563	-0.0443683	0.95035	0.976813	no
XLOC_004689	LOC103702614	NW_008246528.1:190683-193012	Control	inftected	OK	11.0031	11.3677	0.0470326	0.0431208	0.95115	0.976813	no
XLOC_005744	LOC103703827	NW_008246535.1:1350819-1352045	Control	inftected	OK	32.1159	33.0881	0.0430227	0.0386249	0.9514	0.976813	no
XLOC_004987	LOC103702949	NW_008246530.1:498765-503171	Control	inftected	OK	30.9879	30.1178	-0.0410851	-0.039643	0.95205	0.976937	no
XLOC_013007	LOC103711716	NW_008246627.1:408436-414033	Control	inftected	OK	5.34607	5.52365	0.0471416	0.038812	0.9532	0.977573	no
XLOC_000379	LOC103719887	NW_008246507.1:246314-249813	Control	inftected	OK	4.83579	4.94743	0.0329278	0.0248517	0.95455	0.977891	no
XLOC_000573	LOC103702161	NW_008246508.1:205241-214923	Control	inftected	OK	6.04844	6.23788	0.0444934	0.0423118	0.9549	0.977891	no
XLOC_024458	LOC103724231	NW_008247247.1:88464-89411	Control	inftected	OK	6.87624	6.83463	-0.00875643	-0.00779796	0.9551	0.977891	no
XLOC_009185	LOC103707530	NW_008246568.1:682010-950467	Control	inftected	OK	9.45395	9.85762	0.0603216	0.0390478	0.9561	0.978239	no
XLOC_004267	LOC103702209	NW_008246525.1:1947976-1950403	Control	inftected	OK	5.60174	5.41325	-0.0493805	-0.0448265	0.9565	0.978239	no
XLOC_010943	LOC103709459	NW_008246592.1:204541-212096	Control	inftected	OK	5.89938	5.74531	-0.038178	-0.0363132	0.9577	0.978483	no
XLOC_005689	LOC103703697	NW_008246534.1:1531604-1535512	Control	inftected	OK	5.71331	5.51422	-0.0511709	-0.0472247	0.9578	0.978483	no
XLOC_020294	LOC103719720	NW_008246866.1:194463-196836	Control	inftected	OK	7.73895	7.78246	0.00808855	0.00728003	0.9595	0.978491	no
XLOC_023061	LOC103722715	NW_008247070.1:57317-75102	Control	inftected	OK	5.51918	5.35666	-0.0431196	-0.0351198	0.95955	0.978491	no
XLOC_008107	LOC103706349	NW_008246556.1:217323-225534	Control	inftected	OK	4.76643	4.91592	0.0445527	0.0417778	0.96105	0.978491	no
XLOC_021548	LOC103721090	NW_008246944.1:67358-69678	Control	inftected	OK	13.4164	13.7564	0.0361077	0.0344616	0.9612	0.978491	no
XLOC_012196	LOC103710840	NW_008246612.1:820930-825085	Control	inftected	OK	6.82661	7.04572	0.0455785	0.0425886	0.9617	0.978491	no
XLOC_021961	LOC103721525	NW_008246976.1:137138-139297	Control	inftected	OK	7.38333	7.25289	-0.0257167	-0.0228104	0.96175	0.978491	no
XLOC_000180	orf100	NC_016740.1:624609-624909	Control	inftected	OK	46.9849	47.1934	0.00638687	0.00580208	0.96205	0.978491	no
XLOC_012192	LOC103710835	NW_008246612.1:707600-709483	Control	inftected	OK	6.29945	6.47414	0.039462	0.036064	0.96205	0.978491	no
XLOC_002557	LOC103723585	NW_008246515.1:2152535-2156899	Control	inftected	OK	17.7299	18.197	0.0375116	0.0329076	0.96325	0.979171	no
XLOC_007387	LOC103705520	NW_008246548.1:977168-977838	Control	inftected	OK	10.354	10.04	-0.0444283	-0.0370229	0.9645	0.979902	no
XLOC_003537	LOC103701225	NW_008246520.1:543993-545133	Control	inftected	OK	11.7772	11.4828	-0.0365159	-0.0329809	0.96545	0.979909	no
XLOC_018843	LOC113463463	NW_008246795.1:14488-14589	Control	inftected	OK	57124.8	59161.1	0.0505303	0.0305523	0.9657	0.979909	no
XLOC_002231	LOC103719006	NW_008246514.1:49648-50583	Control	inftected	OK	8.95843	8.71875	-0.0391246	-0.0362741	0.9661	0.979909	no
XLOC_024307	LOC103724072	NW_008247221.1:107730-113968	Control	inftected	OK	23.2739	22.8272	-0.0279607	-0.0272277	0.969	0.981923	no
XLOC_005146	LOC103703166	NW_008246531.1:1194531-1197429	Control	inftected	OK	4.59265	4.7106	0.0365837	0.0337655	0.96915	0.981923	no
XLOC_015133	LOC103714085	NW_008246673.1:108075-120388	Control	inftected	OK	8.04983	7.86398	-0.0336986	-0.0318146	0.9707	0.982954	no
XLOC_026651	LOC103697636	NW_008247951.1:18494-23826	Control	inftected	OK	9.86111	9.90064	0.00577098	0.00534917	0.97225	0.983731	no
XLOC_000148	rps2	NC_016740.1:386933-387614	Control	inftected	OK	15.5856	15.7343	0.0136961	0.0134732	0.97305	0.983731	no
XLOC_002651	LOC103696582	NW_008246516.1:1620180-1620877	Control	inftected	OK	14.0038	13.8896	-0.0118157	-0.0104969	0.97355	0.983731	no
XLOC_001000	LOC103705767	NW_008246509.1:213143-213956	Control	inftected	OK	13.2589	13.1572	-0.0111111	-0.01091	0.9736	0.983731	no
XLOC_020177	LOC103719593	NW_008246860.1:172594-173742	Control	inftected	OK	34.5464	35.0633	0.0214304	0.0210869	0.975	0.984606	no
XLOC_018172	LOC103717431	NW_008246768.1:319867-322007	Control	inftected	OK	87.6486	89.0779	0.0233372	0.0182003	0.9762	0.985093	no
XLOC_012271	LOC103710892	NW_008246613.1:524712-526240	Control	inftected	OK	8.95545	9.0216	0.0106177	0.0105529	0.97655	0.985093	no
XLOC_005265	LOC103703210	NW_008246531.1:1693592-1696908	Control	inftected	OK	81.6692	80.2292	-0.0256657	-0.0204039	0.9775	0.985512	no
XLOC_008635	LOC103706946	NW_008246562.1:398401-400182	Control	inftected	OK	9.24794	9.29666	0.00758008	0.00728399	0.9799	0.987296	no
XLOC_015436	LOC103714419	NW_008246680.1:98872-110349	Control	inftected	OK	7.51385	7.61243	0.0188048	0.0187823	0.9809	0.987296	no
XLOC_002643	LOC103696476	NW_008246516.1:1490931-1495144	Control	inftected	OK	8.18284	8.27126	0.015505	0.0151317	0.98095	0.987296	no
XLOC_025940	LOC103696901	NW_008247629.1:50518-55729	Control	inftected	OK	6.68029	6.59961	-0.01753	-0.0163625	0.98265	0.987296	no
XLOC_017409	LOC103716593	NW_008246740.1:159972-165557	Control	inftected	OK	51.6945	50.9854	-0.0199256	-0.0164698	0.9827	0.987296	no
XLOC_017083	LOC103716247	NW_008246730.1:38712-49394	Control	inftected	OK	21.421	21.6687	0.0165892	0.0142506	0.98325	0.987296	no
XLOC_018693	LOC103717959	NW_008246787.1:58728-66317	Control	inftected	OK	5.18365	5.13697	-0.0130516	-0.0115809	0.98345	0.987296	no
XLOC_001549	LOC103712059	NW_008246511.1:1006621-1010903	Control	inftected	OK	26.2711	26.5745	0.0165619	0.0144272	0.98355	0.987296	no
XLOC_002076	LOC103717876	NW_008246513.1:2040983-2043854	Control	inftected	OK	9.86253	9.97501	0.0163605	0.0138729	0.9844	0.987612	no
XLOC_026479	LOC103697467	NW_008247869.1:7367-9223	Control	inftected	OK	7.32333	7.35694	0.00660717	0.00620281	0.9862	0.98888	no
XLOC_000167	nad7	NC_016740.1:140048-146656	Control	inftected	OK	19.6036	19.8598	0.018732	0.0107753	0.98785	0.989559	no
XLOC_003803	LOC103701654	NW_008246522.1:1139199-1187585	Control	inftected	OK	4.96278	4.91725	-0.0132965	-0.0113875	0.98795	0.989559	no
XLOC_019193	LOC103718527	NW_008246811.1:104269-109937	Control	inftected	OK	11.405	11.3188	-0.0109502	-0.00950764	0.98925	0.990324	no
XLOC_003569	LOC103701278	NW_008246520.1:1243283-1248982	Control	inftected	OK	95.2687	94.8293	-0.00666925	-0.00523486	0.99455	0.995089	no
XLOC_008194	LOC103706413	NW_008246556.1:1182477-1203325	Control	inftected	OK	12.9623	12.9833	0.00233574	0.00223781	0.99715	0.99715	no
XLOC_000030	petB	NC_013991.2:76962-78396	Control	inftected	NOTEST	0	0.35589	inf	0	1	1	no
XLOC_000033	ycf2	NC_013991.2:88931-95837	Control	inftected	NOTEST	0	0.048675	inf	0	1	1	no
XLOC_000041	rrn4.5	NC_013991.2:110369-110472	Control	inftected	NOTEST	0	71.7979	inf	0	1	1	no
XLOC_000051	rrn5	NC_013991.2:133843-133964	Control	inftected	NOTEST	47.6266	27.9064	-0.771168	0	1	1	no
XLOC_000052	rrn4.5	NC_013991.2:134188-134291	Control	inftected	NOTEST	0	71.7979	inf	0	1	1	no
XLOC_000077	rpoC1	NC_013991.2:21631-27652	Control	inftected	NOTEST	3.67895	2.012	-0.870663	0	1	1	no
XLOC_000084	rps14	NC_013991.2:37441-37744	Control	inftected	NOTEST	5.20459	0	#NAME?	0	1	1	no
XLOC_000114	rps7	NC_013991.2:100063-100531	Control	inftected	NOTEST	1.02996	0	#NAME?	0	1	1	no
XLOC_000149	rps4	NC_016740.1:390458-391493	Control	inftected	NOTEST	3.94236	2.82167	-0.48251	0	1	1	no
XLOC_000151	ccmB	NC_016740.1:499860-500481	Control	inftected	NOTEST	2.39006	4.43166	0.890802	0	1	1	no
XLOC_000163	orf118	NC_016740.1:709130-709484	Control	inftected	NOTEST	0	0.523803	inf	0	1	1	no
XLOC_000165	RNA_pol	NC_016740.1:94570-97198	Control	inftected	NOTEST	0.64076	1.37174	1.09815	0	1	1	no
XLOC_000188	LOC103721690	NW_008246507.1:57772-73573	Control	inftected	NOTEST	0.603502	1.13349	0.909344	0	1	1	no
XLOC_000189	LOC103701368	NW_008246507.1:76706-79753	Control	inftected	NOTEST	1.08733	0.878774	-0.307225	0	1	1	no
XLOC_000190	LOC103704876	NW_008246507.1:80098-86205	Control	inftected	NOTEST	0.296605	0.347587	0.228832	0	1	1	no
XLOC_000191	LOC103707010	NW_008246507.1:105128-115001	Control	inftected	NOTEST	1.38619	2.56491	0.887789	0	1	1	no
XLOC_000194	LOC103714588	NW_008246507.1:188820-195646	Control	inftected	NOTEST	0.816189	1.17368	0.52406	0	1	1	no
XLOC_000195	LOC103717833	NW_008246507.1:210990-217767	Control	inftected	NOTEST	1.87209	1.3164	-0.508057	0	1	1	no
XLOC_000196	LOC103717293	NW_008246507.1:219796-220449	Control	inftected	NOTEST	1.27389	1.37908	0.114468	0	1	1	no
XLOC_000197	LOC103701192	NW_008246507.1:239647-245947	Control	inftected	NOTEST	1.95287	0.774221	-1.33478	0	1	1	no
XLOC_000199	LOC103722237	NW_008246507.1:302878-304956	Control	inftected	NOTEST	0.2418	0	#NAME?	0	1	1	no
XLOC_000200	LOC103695719	NW_008246507.1:333797-340521	Control	inftected	NOTEST	1.84237	2.88295	0.645982	0	1	1	no
XLOC_000201	LOC103701209	NW_008246507.1:346941-370631	Control	inftected	NOTEST	1.27307	2.56624	1.01135	0	1	1	no
XLOC_000204	LOC103701024	NW_008246507.1:440441-451446	Control	inftected	NOTEST	1.12566	1.39767	0.312255	0	1	1	no
XLOC_000207	LOC103701557	NW_008246507.1:516103-536642	Control	inftected	NOTEST	0.494087	1.11288	1.17146	0	1	1	no
XLOC_000208	LOC103702402	NW_008246507.1:548794-564393	Control	inftected	NOTEST	0.167147	1.0396	2.63684	0	1	1	no
XLOC_000210	LOC103701251	NW_008246507.1:600856-606757	Control	inftected	NOTEST	0.116905	0	#NAME?	0	1	1	no
XLOC_000211	LOC103701260	NW_008246507.1:612126-617362	Control	inftected	NOTEST	0	0.216932	inf	0	1	1	no
XLOC_000215	LOC103703632	NW_008246507.1:725342-750869	Control	inftected	NOTEST	0.539854	1.04582	0.953993	0	1	1	no
XLOC_000217	LOC103703872	NW_008246507.1:762411-765449	Control	inftected	NOTEST	0.468148	0.623488	0.413399	0	1	1	no
XLOC_000218	LOC103703937	NW_008246507.1:770761-774267	Control	inftected	NOTEST	0	1.19604	inf	0	1	1	no
XLOC_000220	LOC103704232	NW_008246507.1:786886-806841	Control	inftected	NOTEST	0	0.03399	inf	0	1	1	no
XLOC_000221	LOC103704393	NW_008246507.1:827082-832527	Control	inftected	NOTEST	1.04949	0.889408	-0.238768	0	1	1	no
XLOC_000222	LOC103704820	NW_008246507.1:871935-874726	Control	inftected	NOTEST	0.412714	0	#NAME?	0	1	1	no
XLOC_000223	LOC103704995	NW_008246507.1:907421-917136	Control	inftected	NOTEST	0.205829	0	#NAME?	0	1	1	no
XLOC_000226	LOC103705562	NW_008246507.1:989294-1003678	Control	inftected	NOTEST	0	1.35311	inf	0	1	1	no
XLOC_000227	LOC103705746	NW_008246507.1:1004363-1007123	Control	inftected	NOTEST	0.111193	0	#NAME?	0	1	1	no
XLOC_000228	LOC103705991	NW_008246507.1:1035810-1036384	Control	inftected	NOTEST	0	0.330151	inf	0	1	1	no
XLOC_000229	LOC103706088	NW_008246507.1:1046257-1051435	Control	inftected	NOTEST	0.239125	0	#NAME?	0	1	1	no
XLOC_000230	LOC103706399	NW_008246507.1:1053097-1068721	Control	inftected	NOTEST	0	0.0803944	inf	0	1	1	no
XLOC_000231	LOC103706194	NW_008246507.1:1072288-1081077	Control	inftected	NOTEST	1.20986	1.3718	0.181236	0	1	1	no
XLOC_000232	LOC103706780	NW_008246507.1:1108176-1115674	Control	inftected	NOTEST	0.30136	0.35518	0.237064	0	1	1	no
XLOC_000233	LOC103706986	NW_008246507.1:1143123-1152811	Control	inftected	NOTEST	0.269077	0.388295	0.529132	0	1	1	no
XLOC_000234	LOC103707227	NW_008246507.1:1154973-1158559	Control	inftected	NOTEST	0.412714	0.667799	0.694272	0	1	1	no
XLOC_000235	LOC103707144	NW_008246507.1:1166390-1169413	Control	inftected	NOTEST	1.87314	2.99392	0.676581	0	1	1	no
XLOC_000236	LOC103707061	NW_008246507.1:1173899-1177575	Control	inftected	NOTEST	0.344903	1.22184	1.82479	0	1	1	no
XLOC_000237	LOC103707418	NW_008246507.1:1180112-1184654	Control	inftected	NOTEST	0.154204	0.0903029	-0.771995	0	1	1	no
XLOC_000238	LOC103707667	NW_008246507.1:1195594-1201923	Control	inftected	NOTEST	0.286848	0.252967	-0.181335	0	1	1	no
XLOC_000239	LOC103707838	NW_008246507.1:1209578-1214223	Control	inftected	NOTEST	0.925101	0.742319	-0.317573	0	1	1	no
XLOC_000240	LOC103708157	NW_008246507.1:1265845-1272315	Control	inftected	NOTEST	0	0.0566366	inf	0	1	1	no
XLOC_000241	LOC103708312	NW_008246507.1:1293896-1312279	Control	inftected	NOTEST	0	0.594133	inf	0	1	1	no
XLOC_000242	LOC103708939	NW_008246507.1:1373394-1377423	Control	inftected	NOTEST	0.134361	0.876846	2.70621	0	1	1	no
XLOC_000243	LOC103709021	NW_008246507.1:1382714-1393186	Control	inftected	NOTEST	0	0.0629083	inf	0	1	1	no
XLOC_000244	LOC103709178	NW_008246507.1:1418653-1420341	Control	inftected	NOTEST	0.408325	0	#NAME?	0	1	1	no
XLOC_000245	LOC103709260	NW_008246507.1:1431770-1434926	Control	inftected	NOTEST	0.456065	0.490005	0.103556	0	1	1	no
XLOC_000247	LOC103710114	NW_008246507.1:1551691-1553803	Control	inftected	NOTEST	1.80049	0.677961	-1.40912	0	1	1	no
XLOC_000248	LOC103710283	NW_008246507.1:1566940-1576139	Control	inftected	NOTEST	0.776477	0.463952	-0.742966	0	1	1	no
XLOC_000250	LOC103710815	NW_008246507.1:1625381-1631018	Control	inftected	NOTEST	1.24506	1.28886	0.0498842	0	1	1	no
XLOC_000251	LOC103711672	NW_008246507.1:1676140-1678245	Control	inftected	NOTEST	0	0.337417	inf	0	1	1	no
XLOC_000252	LOC103711920	NW_008246507.1:1717362-1723666	Control	inftected	NOTEST	2.03642	0.653342	-1.64013	0	1	1	no
XLOC_000253	LOC103712556	NW_008246507.1:1759209-1767051	Control	inftected	NOTEST	0.116415	0.167404	0.52406	0	1	1	no
XLOC_000255	LOC103712847	NW_008246507.1:1802948-1812182	Control	inftected	NOTEST	0.66861	0.627843	-0.0907618	0	1	1	no
XLOC_000257	LOC103712928	NW_008246507.1:1857710-1865037	Control	inftected	NOTEST	0	0.0672186	inf	0	1	1	no
XLOC_000258	LOC103701436	NW_008246507.1:1939128-1945501	Control	inftected	NOTEST	0.145048	0.25692	0.82479	0	1	1	no
XLOC_000259	LOC103713276	NW_008246507.1:1947399-1953061	Control	inftected	NOTEST	2.26243	1.0541	-1.10186	0	1	1	no
XLOC_000260	LOC103713782	NW_008246507.1:1982928-1986908	Control	inftected	NOTEST	0.506534	0.135024	-1.90744	0	1	1	no
XLOC_000261	LOC103713866	NW_008246507.1:1990719-1997004	Control	inftected	NOTEST	2.13894	0.506945	-2.077	0	1	1	no
XLOC_000263	LOC103714341	NW_008246507.1:2031505-2034661	Control	inftected	NOTEST	0	0.743443	inf	0	1	1	no
XLOC_000264	LOC103714531	NW_008246507.1:2054057-2069539	Control	inftected	NOTEST	0	0.0230614	inf	0	1	1	no
XLOC_000266	LOC103714876	NW_008246507.1:2094449-2104692	Control	inftected	NOTEST	0.879205	1.06383	0.274991	0	1	1	no
XLOC_000267	LOC103715010	NW_008246507.1:2109230-2127625	Control	inftected	NOTEST	0.79105	0.426987	-0.889577	0	1	1	no
XLOC_000268	LOC103715406	NW_008246507.1:2159785-2168177	Control	inftected	NOTEST	0.271996	0.541545	0.993497	0	1	1	no
XLOC_000269	LOC103715510	NW_008246507.1:2173041-2177428	Control	inftected	NOTEST	0	0.670749	inf	0	1	1	no
XLOC_000270	LOC103715755	NW_008246507.1:2184694-2186318	Control	inftected	NOTEST	0.563662	0.300506	-0.907438	0	1	1	no
XLOC_000271	LOC113463491	NW_008246507.1:2189536-2190529	Control	inftected	NOTEST	0	0.768978	inf	0	1	1	no
XLOC_000272	LOC103716539	NW_008246507.1:2237386-2251752	Control	inftected	NOTEST	1.18334	1.26603	0.0974413	0	1	1	no
XLOC_000273	LOC103716613	NW_008246507.1:2262429-2266826	Control	inftected	NOTEST	2.26265	1.06641	-1.08525	0	1	1	no
XLOC_000274	LOC103716761	NW_008246507.1:2289660-2298846	Control	inftected	NOTEST	0	0.347962	inf	0	1	1	no
XLOC_000276	LOC103716984	NW_008246507.1:2319369-2332102	Control	inftected	NOTEST	0.382313	1.12609	1.5585	0	1	1	no
XLOC_000277	LOC113463590	NW_008246507.1:2332709-2348906	Control	inftected	NOTEST	0.0722451	0.0423315	-0.771168	0	1	1	no
XLOC_000278	LOC103701460	NW_008246507.1:2353093-2360440	Control	inftected	NOTEST	0	0.183144	inf	0	1	1	no
XLOC_000280	LOC103718247	NW_008246507.1:2395467-2405801	Control	inftected	NOTEST	0.511363	1.08121	1.08022	0	1	1	no
XLOC_000282	LOC103718674	NW_008246507.1:2451014-2467878	Control	inftected	NOTEST	0.14849	0	#NAME?	0	1	1	no
XLOC_000285	LOC103719051	NW_008246507.1:2517833-2522477	Control	inftected	NOTEST	0	0.212124	inf	0	1	1	no
XLOC_000286	LOC103719310	NW_008246507.1:2540979-2543442	Control	inftected	NOTEST	0.462896	0	#NAME?	0	1	1	no
XLOC_000287	LOC103701490	NW_008246507.1:2570259-2573003	Control	inftected	NOTEST	0	0.173975	inf	0	1	1	no
XLOC_000288	LOC103701497	NW_008246507.1:2624289-2625332	Control	inftected	NOTEST	0	0.483239	inf	0	1	1	no
XLOC_000290	LOC103720106	NW_008246507.1:2639917-2651060	Control	inftected	NOTEST	0.637347	1.39749	1.13269	0	1	1	no
XLOC_000293	LOC103720779	NW_008246507.1:2735629-2741808	Control	inftected	NOTEST	1.78131	2.42179	0.443136	0	1	1	no
XLOC_000294	LOC103720845	NW_008246507.1:2743426-2751402	Control	inftected	NOTEST	0	0.422956	inf	0	1	1	no
XLOC_000296	LOC103721423	NW_008246507.1:2785405-2791622	Control	inftected	NOTEST	1.36622	0.219408	-2.63851	0	1	1	no
XLOC_000298	LOC103722155	NW_008246507.1:2861360-2862005	Control	inftected	NOTEST	0	0.251824	inf	0	1	1	no
XLOC_000300	LOC103722697	NW_008246507.1:2994732-3001386	Control	inftected	NOTEST	0.5946	0.7048	0.245294	0	1	1	no
XLOC_000301	LOC103722865	NW_008246507.1:3032208-3035044	Control	inftected	NOTEST	2.70525	2.52695	-0.0983661	0	1	1	no
XLOC_000302	LOC103723068	NW_008246507.1:3069687-3075724	Control	inftected	NOTEST	0	0.0723015	inf	0	1	1	no
XLOC_000304	LOC103723601	NW_008246507.1:3124537-3130848	Control	inftected	NOTEST	1.58467	2.70121	0.769423	0	1	1	no
XLOC_000305	LOC103723676	NW_008246507.1:3150401-3159609	Control	inftected	NOTEST	0.08711	0.0255087	-1.77185	0	1	1	no
XLOC_000306	LOC103695808	NW_008246507.1:3160939-3162864	Control	inftected	NOTEST	0	0.609202	inf	0	1	1	no
XLOC_000308	LOC103696097	NW_008246507.1:3221878-3245709	Control	inftected	NOTEST	0.348665	0.930925	1.41682	0	1	1	no
XLOC_000309	LOC103701646	NW_008246507.1:3312182-3333591	Control	inftected	NOTEST	1.07838	2.7319	1.34103	0	1	1	no
XLOC_000313	LOC103696578	NW_008246507.1:3374905-3394834	Control	inftected	NOTEST	0	0.268609	inf	0	1	1	no
XLOC_000319	LOC103701692	NW_008246507.1:3528399-3533054	Control	inftected	NOTEST	0	0.0629574	inf	0	1	1	no
XLOC_000320	LOC103701703	NW_008246507.1:3534276-3541069	Control	inftected	NOTEST	0	0.354764	inf	0	1	1	no
XLOC_000321	LOC103701713	NW_008246507.1:3541663-3552102	Control	inftected	NOTEST	0.345157	0.743095	1.10629	0	1	1	no
XLOC_000322	LOC103697413	NW_008246507.1:3553012-3558533	Control	inftected	NOTEST	0	0.122909	inf	0	1	1	no
XLOC_000325	LOC103697945	NW_008246507.1:3582145-3589375	Control	inftected	NOTEST	0	0.384382	inf	0	1	1	no
XLOC_000326	LOC103698119	NW_008246507.1:3590299-3608430	Control	inftected	NOTEST	0	0.547758	inf	0	1	1	no
XLOC_000329	LOC103701740	NW_008246507.1:3642620-3645687	Control	inftected	NOTEST	0	0.178349	inf	0	1	1	no
XLOC_000333	LOC103699211	NW_008246507.1:3720850-3732339	Control	inftected	NOTEST	1.03506	1.63546	0.659977	0	1	1	no
XLOC_000335	LOC103701776	NW_008246507.1:3750576-3761911	Control	inftected	NOTEST	0.558116	0.22838	-1.28913	0	1	1	no
XLOC_000339	LOC103699521	NW_008246507.1:3838306-3841670	Control	inftected	NOTEST	0.813782	2.6332	1.6941	0	1	1	no
XLOC_000341	LOC103701811	NW_008246507.1:3904360-3906105	Control	inftected	NOTEST	0	0.368048	inf	0	1	1	no
XLOC_000342	LOC103701817	NW_008246507.1:3921371-3932509	Control	inftected	NOTEST	0.157854	0.0462466	-1.77117	0	1	1	no
XLOC_000344	LOC103700360	NW_008246507.1:3954103-4000069	Control	inftected	NOTEST	0	0.0312032	inf	0	1	1	no
XLOC_000345	LOC103700717	NW_008246507.1:4012650-4018479	Control	inftected	NOTEST	1.22447	2.64506	1.11114	0	1	1	no
XLOC_000346	LOC103700795	NW_008246507.1:4020451-4056014	Control	inftected	NOTEST	0.193886	0.571942	1.56066	0	1	1	no
XLOC_000347	LOC103700830	NW_008246507.1:4073970-4076930	Control	inftected	NOTEST	0.261134	0.0464063	-2.4924	0	1	1	no
XLOC_000348	LOC103700840	NW_008246507.1:4081228-4088267	Control	inftected	NOTEST	0.20301	1.68171	3.05031	0	1	1	no
XLOC_000349	LOC103700848	NW_008246507.1:4095932-4106244	Control	inftected	NOTEST	3.3345	0.670793	-2.31353	0	1	1	no
XLOC_000350	LOC103701881	NW_008246507.1:4114289-4157147	Control	inftected	NOTEST	0.183648	0	#NAME?	0	1	1	no
XLOC_000351	LOC103700876	NW_008246507.1:4178927-4183073	Control	inftected	NOTEST	0	0.0236859	inf	0	1	1	no
XLOC_000352	LOC103700891	NW_008246507.1:4202228-4207876	Control	inftected	NOTEST	1.49797	1.33691	-0.164103	0	1	1	no
XLOC_000353	LOC103700933	NW_008246507.1:4210200-4224068	Control	inftected	NOTEST	0	0.387723	inf	0	1	1	no
XLOC_000354	LOC103700911	NW_008246507.1:4227648-4229033	Control	inftected	NOTEST	0.300489	0	#NAME?	0	1	1	no
XLOC_000355	LOC103700966	NW_008246507.1:4250788-4252985	Control	inftected	NOTEST	0	0.909816	inf	0	1	1	no
XLOC_000356	LOC103701001	NW_008246507.1:4258517-4283253	Control	inftected	NOTEST	0.657112	0.626634	-0.0685168	0	1	1	no
XLOC_000362	LOC103701032	NW_008246507.1:4361290-4380291	Control	inftected	NOTEST	0.470008	0.510367	0.118849	0	1	1	no
XLOC_000363	LOC103701081	NW_008246507.1:4383593-4394298	Control	inftected	NOTEST	0	0.136188	inf	0	1	1	no
XLOC_000364	LOC103701087	NW_008246507.1:4413410-4423469	Control	inftected	NOTEST	0	1.40986	inf	0	1	1	no
XLOC_000365	LOC103701093	NW_008246507.1:4423881-4425255	Control	inftected	NOTEST	0.856223	0.418825	-1.03164	0	1	1	no
XLOC_000366	LOC103701099	NW_008246507.1:4434029-4437365	Control	inftected	NOTEST	0	0.0345579	inf	0	1	1	no
XLOC_000367	LOC103701107	NW_008246507.1:4448047-4466207	Control	inftected	NOTEST	0.808744	2.55954	1.66213	0	1	1	no
XLOC_000368	LOC103701142	NW_008246507.1:4501092-4511234	Control	inftected	NOTEST	0	0.135512	inf	0	1	1	no
XLOC_000369	LOC103701174	NW_008246507.1:4517732-4526233	Control	inftected	NOTEST	0	0.315375	inf	0	1	1	no
XLOC_000370	LOC103713754	NW_008246507.1:25557-27336	Control	inftected	NOTEST	0.204214	0.242062	0.245294	0	1	1	no
XLOC_000371	LOC103705663	NW_008246507.1:89406-94531	Control	inftected	NOTEST	0.248816	1.39538	2.4875	0	1	1	no
XLOC_000372	LOC103707809	NW_008246507.1:116549-118808	Control	inftected	NOTEST	0.133773	0.313534	1.22883	0	1	1	no
XLOC_000373	LOC103708598	NW_008246507.1:120156-129114	Control	inftected	NOTEST	0.0855833	0.0763714	-0.164298	0	1	1	no
XLOC_000374	LOC103709954	NW_008246507.1:129407-141467	Control	inftected	NOTEST	0.676811	1.20565	0.832981	0	1	1	no
XLOC_000375	LOC103712382	NW_008246507.1:162985-175007	Control	inftected	NOTEST	0.301142	0.267579	-0.17048	0	1	1	no
XLOC_000376	LOC103701183	NW_008246507.1:197828-205965	Control	inftected	NOTEST	0.229394	0.271908	0.245294	0	1	1	no
XLOC_000380	LOC103720652	NW_008246507.1:255917-268623	Control	inftected	NOTEST	0	0.230721	inf	0	1	1	no
XLOC_000381	LOC103723039	NW_008246507.1:311184-313835	Control	inftected	NOTEST	0.112372	0.0329219	-1.77117	0	1	1	no
XLOC_000382	LOC103723853	NW_008246507.1:328984-330713	Control	inftected	NOTEST	0.720652	1.44209	1.00079	0	1	1	no
XLOC_000384	LOC103699264	NW_008246507.1:403976-414307	Control	inftected	NOTEST	0.185629	0.274416	0.563944	0	1	1	no
XLOC_000385	LOC103700827	NW_008246507.1:420876-436623	Control	inftected	NOTEST	0.161515	0.334494	1.05031	0	1	1	no
XLOC_000387	LOC103701313	NW_008246507.1:475103-476922	Control	inftected	NOTEST	0.245774	0	#NAME?	0	1	1	no
XLOC_000388	LOC103701403	NW_008246507.1:489475-491607	Control	inftected	NOTEST	0	0.0417689	inf	0	1	1	no
XLOC_000390	LOC103702331	NW_008246507.1:542719-543489	Control	inftected	NOTEST	1.59461	0.991828	-0.685046	0	1	1	no
XLOC_000391	LOC103701242	NW_008246507.1:579164-581084	Control	inftected	NOTEST	0.160149	0.142911	-0.164298	0	1	1	no
XLOC_000392	LOC103702629	NW_008246507.1:626239-628296	Control	inftected	NOTEST	0	0.181292	inf	0	1	1	no
XLOC_000393	LOC103702712	NW_008246507.1:631677-640826	Control	inftected	NOTEST	1.42029	1.51403	0.092209	0	1	1	no
XLOC_000395	LOC103703132	NW_008246507.1:657118-658039	Control	inftected	NOTEST	0	0.223977	inf	0	1	1	no
XLOC_000396	LOC103703352	NW_008246507.1:670897-674070	Control	inftected	NOTEST	0.441526	0.243474	-0.858735	0	1	1	no
XLOC_000399	LOC103704315	NW_008246507.1:818233-823612	Control	inftected	NOTEST	0.203906	0.119475	-0.771191	0	1	1	no
XLOC_000400	LOC103704500	NW_008246507.1:833057-842008	Control	inftected	NOTEST	0.360745	0.192324	-0.907438	0	1	1	no
XLOC_000404	LOC103704743	NW_008246507.1:881249-891653	Control	inftected	NOTEST	0.632742	0.56038	-0.17521	0	1	1	no
XLOC_000405	LOC103705291	NW_008246507.1:937998-958302	Control	inftected	NOTEST	0.110603	0.260719	1.2371	0	1	1	no
XLOC_000406	LOC103705485	NW_008246507.1:970874-985220	Control	inftected	NOTEST	0.765999	0.722095	-0.0851549	0	1	1	no
XLOC_000408	LOC103705797	NW_008246507.1:1022866-1031051	Control	inftected	NOTEST	0.597096	0.917598	0.619901	0	1	1	no
XLOC_000409	LOC103706485	NW_008246507.1:1082338-1103689	Control	inftected	NOTEST	0.821556	1.38193	0.750257	0	1	1	no
XLOC_000410	LOC113462947	NW_008246507.1:1082338-1103689	Control	inftected	NOTEST	0	0.158954	inf	0	1	1	no
XLOC_000412	LOC103707555	NW_008246507.1:1202993-1203967	Control	inftected	NOTEST	0.534307	0	#NAME?	0	1	1	no
XLOC_000414	LOC103708017	NW_008246507.1:1253318-1259010	Control	inftected	NOTEST	2.95143	4.36266	0.563793	0	1	1	no
XLOC_000417	LOC103701352	NW_008246507.1:1293896-1312279	Control	inftected	NOTEST	0	0.272608	inf	0	1	1	no
[truncated: 8,043 more rows]
