# Supplementary material for: Transcriptomic analysis of Dubas bug (Ommatissus lybicus Bergevin) infestation to Date Palm
Source: Sci Rep. 2020 Jul 13;10:11505. doi: 10.1038/s41598-020-67438-z (PMC7359322; doi:10.1038/s41598-020-67438-z)
Supplement: Supplementary file 3 — Supplementary file3 [file 41598_2020_67438_MOESM3_ESM.xlsx]

## Sheet: plant pathogen interactiontotal
Supplementary data set 2. DEGs involved in plant -pathogen interaction pathway in date palm infected by Dubas bug based on KEGG analysis.
Gene	ID	Gene Name	ENTREZ_GENE ID	GENE_SYMBOL	Control	Infected	log2(fold_change)	p_value	q_value	significant
CaM	LOC103707714	calcium-binding protein KIC-like(LOC103707714)	103707714	LOC103707714	0.441733	8.50109	4.2664	0.23935	0.597035	no
CML	LOC103713163	calmodulin(LOC103713163)	103713163	LOC103713163	6.24445	26.2464	2.07147	0.0143	0.370247	yes
CML	LOC103697431	calmodulin-7(LOC103697431)	103697431	LOC103697431	0	6.45269	inf	5e-05	0.00615	yes
CML	LOC103705017	calmodulin-7(LOC103705017)	103705017	LOC103705017	6.58826	11.7887	0.839434	0.28285	0.619784	no
CML	LOC103722965	calmodulin-7(LOC103722965)	103722965	LOC103722965	3.99143	12.5258	1.64992	0.05685	0.497731	no
CML	LOC103722132	calmodulin-7-like(LOC103722132)	103722132	LOC103722132	8.24977	14.362	0.799831	0.28825	0.622742	no
CML	LOC103714666	calmodulin-like(LOC103714666)	103714666	LOC103714666	4.83265	7.22569	0.58032	0.4635	0.735303	no
CML	LOC103720658	calmodulin-like(LOC103720658)	103720658	LOC103720658	9.06382	6.43255	-0.494728	0.52305	0.768334	no
CNGCs	LOC103706485	cyclic nucleotide-gated ion channel 1(LOC103706485)	103706485	LOC103706485	0.821556	1.38193	0.750257	1	1	no
RPM1	LOC103702538	disease resistance protein RPM1-like(LOC103702538)	103702538	LOC103702538	0.137836	0.811704	2.558	1	1	no
RPM2	LOC103705927	disease resistance protein RPM1-like(LOC103705927)	103705927	LOC103705927	1.09121	0.471401	-1.2109	1	1	no
RPM3	LOC103707918	disease resistance protein RPM1-like(LOC103707918)	103707918	LOC103707918	0.347403	0.311519	-0.157289	1	1	no
HSP90	LOC103722381	heat shock protein 81-1-like(LOC103722381)	103722381	LOC103722381	17.4293	30.8169	0.822209	0.3757	0.687757	no
HSP91	LOC103722384	heat shock protein 81-1-like(LOC103722384)	103722384	LOC103722384	6.79851	14.7094	1.11345	0.16265	0.574697	no
HSP92	LOC103706592	heat shock protein 90-5 chloroplastic-like(LOC103706592)	103706592	LOC103706592	6.57651	12.9939	0.982442	0.2089	0.597035	no
MKK1/4	LOC103714629	mitogen-activated protein kinase kinase 4-like(LOC103714629)	103714629	LOC103714629	0.186762	0.27358	0.550761	1	1	no
PRB1-2	LOC103713666	pathogenesis-related protein PRB1-2-like(LOC103713666)	103713666	LOC103713666	0	4.8146	inf	5e-05	0.00615	yes
PRB1-3	LOC103712270	pathogenesis-related protein PRB1-3-like(LOC103712270)	103712270	LOC103712270	0	19.6652	inf	5e-05	0.00615	yes
WRKY33	LOC103717512	probable WRKY transcription factor 33(LOC103717512)	103717512	LOC103717512	2.75505	6.49944	1.23824	0.1049	0.544973	no
CML18	LOC103701877	probable calcium-binding protein CML18(LOC103701877)	103701877	LOC103701877	1.20675	5.64921	2.22692	0.12305	0.545384	no
CML19	LOC103720953	probable calcium-binding protein CML18(LOC103720953)	103720953	LOC103720953	5.20166	3.42137	-0.604398	0.5823	0.805959	no
CML31	LOC103711917	probable calcium-binding protein CML31(LOC103711917)	103711917	LOC103711917	1.97406	5.10679	1.37125	0.1377	0.545384	no
CML45	LOC103702967	probable calcium-binding protein CML45(LOC103702967)	103702967	LOC103702967	0	0.427321	inf	1	1	no
SGTI	LOC103712078	protein SGT1 homolog(LOC103712078)	103712078	LOC103712078	0.211226	0.123647	-0.772554	1	1	no
CML19	LOC103711734	putative calcium-binding protein CML19(LOC103711734)	103711734	LOC103711734	0	0.0455417	inf	1	1	no
CNGCs	LOC103708137	putative cyclic nucleotide-gated ion channel 18(LOC103708137)	103708137	LOC103708137	0	0.111874	inf	1	1	no
CDPK	LOC103717884	calcium-dependent protein kinase 26(LOC103717884)	103717884	LOC103717884	0	0.654193	inf	1	1	no
CDPK	LOC103723419	calcium-dependent protein kinase 26-like(LOC103723419)	103723419	LOC103723419	0.831088	0.778639	-0.0940466	1	1	no
CDPK	LOC103703874	calcium-dependent protein kinase 28-like(LOC103703874)	103703874	LOC103703874	0.779928	1.53224	0.974225	1	1	no
CDPK	LOC103717807	calcium-dependent protein kinase 32-like(LOC103717807)	103717807	LOC103717807	0.469473	0.449575	-0.0624811	1	1	no
CDPK	LOC103701286	calcium-dependent protein kinase SK5-like(LOC103701286)	103701286	LOC103701286	3.43464	3.28475	-0.0643762	1	1	no
CML	LOC103701140	calmodulin-like(LOC103701140)	103701140	LOC103701140	0.380665	0.339691	-0.164298	1	1	no
CNGCs	LOC103702961	cyclic nucleotide-gated ion channel 1-like(LOC103702961)	103702961	LOC103702961	0	0.692298	inf	1	1	no
PAR1	LOC103703107	cysteine and histidine-rich domain-containing protein RAR1-like(LOC103703107)	103703107	LOC103703107	0	0.692298	inf	1	1	no
RPS5	LOC103703271	disease resistance protein RPS5-like(LOC103703271)	103703271	LOC103703271	0.0852177	0.224402	1.39686	1	1	no
MKK1/2	LOC103703776	mitogen-activated protein kinase kinase 3(LOC103703776)	103703776	LOC103703776	1.19543	1.56883	0.392158	1	1	no
MKK1/3	LOC103696013	mitogen-activated protein kinase kinase 9-like(LOC103696013)	103696013	LOC103696013	0	0.702147	inf	1	1	no
CML21	LOC103702353	probable calcium-binding protein CML21(LOC103702353)	103702353	LOC103702353	2.73025	1.71555	-0.670365	1	1	no
CML27	LOC103702173	probable calcium-binding protein CML27(LOC103702173)	103702173	LOC103702173	0.57436	1.02538	0.836134	1	1	no
CNGCs	LOC103699361	probable cyclic nucleotide-gated ion channel 14(LOC103699361)	103699361	LOC103699361	0.451602	0.0569232	-2.98796	1	1	no
CNGCs	LOC103701686	probable cyclic nucleotide-gated ion channel 17(LOC103701686)	103701686	LOC103701686	0	0.0313483	inf	1	1	no
CNGCs	LOC103701689	probable cyclic nucleotide-gated ion channel 17(LOC103701689)	103701689	LOC103701689	0.561784	1.25138	1.15543	1	1	no
At5g63020	LOC103703399	probable disease resistance protein At5g63020(LOC103703399)	103703399	LOC103703399	0	0.338912	inf	1	1	no
EDS1B	LOC103699268	protein EDS1B-like(LOC103699268)	103699268	LOC103699268	0.498993	1.00537	1.01064	1	1	no
CML19	LOC103701427	putative calcium-binding protein CML19(LOC103701427)	103701427	LOC103701427	3.85457	4.09074	0.0857948	1	1	no
CML19	LOC103702246	putative calcium-binding protein CML19(LOC103702246)	103702246	LOC103702246	0	0.0665406	inf	1	1	no
CNGCs	LOC103701402	putative cyclic nucleotide-gated ion channel 18(LOC103701402)	103701402	LOC103701402	0.336157	0.698432	1.05498	1	1	no
CDPK	LOC103708498	CDPK-related kinase 3-like(LOC103708498)	103708498	LOC103708498	0.233949	0.334509	0.515853	1	1	no
PTI1	LOC103707784	PTI1-like tyrosine-protein kinase 3(LOC103707784)	103707784	LOC103707784	0.233949	0.334509	0.515853	1	1	no
calcium	LOC103704957	Complete list of DEG detected in this study in healthy (control) and infected with Dubas bug date palm plants	103704957	LOC103704957	0.575966	2.49003	2.11211	1	1	no
calcium	LOC103709017	calcium-dependent protein kinase 3-like(LOC103709017)	103709017	LOC103709017	0.294439	0.874501	1.57049	1	1	no
calcium	LOC103704560	calcium-dependent protein kinase 8-like(LOC103704560)	103704560	LOC103704560	1.26794	1.28691	0.0214286	1	1	no
CNGCs	LOC103704450	cyclic nucleotide-gated ion channel 2-like(LOC103704450)	103704450	LOC103704450	1.16914	2.50494	1.09933	1	1	no
	LOC103706334	endoplasmin homolog(LOC103706334)	103706334	LOC103706334	1.3011	2.31691	0.832472	1	1	no
WRKY33	LOC103708865	probable WRKY transcription factor 33(LOC103708865)	103708865	LOC103708865	0	0.357652	inf	1	1	no
CML17	LOC103707737	probable calcium-binding protein CML17(LOC103707737)	103707737	LOC103707737	2.13712	3.00109	0.489819	1	1	no
CML49	LOC103705068	probable calcium-binding protein CML49(LOC103705068)	103705068	LOC103705068	0.518873	3.05774	2.55901	1	1	no
CML49	LOC103706308	probable calcium-binding protein CML49(LOC103706308)	103706308	LOC103706308	0	1.52633	inf	1	1	no
CNGCs	LOC103706768	probable cyclic nucleotide-gated ion channel 20 chloroplastic(LOC103706768)	103706768	LOC103706768	0.682296	0.95409	0.483727	1	1	no
CNGCs	LOC103706769	probable cyclic nucleotide-gated ion channel 20 chloroplastic(LOC103706769)	103706769	LOC103706769	0.682296	0.95409	0.483727	1	1	no
CNGCs	LOC103705736	probable cyclic nucleotide-gated ion channel 6(LOC103705736)	103705736	LOC103705736	1.48144	1.40351	-0.0779649	1	1	no
	LOC103706818	probable disease resistance protein At1g12280(LOC103706818)	103706818	LOC103706818	0	0.228053	inf	1	1	no
	LOC103706817	probable disease resistance protein At5g63020(LOC103706817)	103706817	LOC103706817	0.128875	0.137414	0.0925615	1	1	no
SGTI	LOC103708998	protein SGT1 homolog(LOC103708998)	103708998	LOC103708998	1.00045	0.696453	-0.522556	1	1	no
Pto	LOC103707679	pto-interacting protein 1-like(LOC103707679)	103707679	LOC103707679	2.02631	2.72436	0.427067	1	1	no
CNGCs	LOC103708456	putative cyclic nucleotide-gated ion channel 15(LOC103708456)	103708456	LOC103708456	0.914638	1.31208	0.520579	1	1	no
Rboh	LOC103709004	respiratory burst oxidase homolog protein A(LOC103709004)	103709004	LOC103709004	0	0.600125	inf	1	1	no
PBS1	LOC103708100	serine/threonine-protein kinase PBS1-like(LOC103708100)	103708100	LOC103708100	0	0.687945	inf	1	1	no
RPM1	LOC103710585	RPM1-interacting protein 4(LOC103710585)	103710585	LOC103710585	0.892102	1.45971	0.710404	1	1	no
RPM2	LOC103710827	RPM1-interacting protein 4-like(LOC103710827)	103710827	LOC103710827	0	0.30953	inf	1	1	no
CML21	LOC103710655	probable calcium-binding protein CML21(LOC103710655)	103710655	LOC103710655	0	0.713812	inf	1	1	no
CML27	LOC103709704	probable calcium-binding protein CML27(LOC103709704)	103709704	LOC103709704	0	0.253543	inf	1	1	no
CML41	LOC103710586	probable calcium-binding protein CML41(LOC103710586)	103710586	LOC103710586	0.820299	0.966813	0.237086	1	1	no
CNGCs	LOC103710475	probable cyclic nucleotide-gated ion channel 14(LOC103710475)	103710475	LOC103710475	0.378575	0.642833	0.763865	1	1	no
SGT1	LOC103710883	protein SGT1 homolog(LOC103710883)	103710883	LOC103710883	0.363659	1.82587	2.32793	1	1	no
NOS	LOC103710739	putative nitric oxide synthase(LOC103710739)	103710739	LOC103710739	0.92993	0.0746707	-3.63851	1	1	no

## Sheet: Sheet1
Gene Name										Control	Infected
calcium-binding protein KIC-like(LOC103707714)			CaM	LOC103707714	Control	Infected			LOC103707714 (CaM)	0.441733	8.50109
calmodulin(LOC103713163)			CML	LOC103713163	0.441733	8.50109			LOC103713163 (CML)	6.24445	26.2464
calmodulin-7(LOC103697431)			CML	LOC103697431	6.24445	26.2464			LOC103697431 (CML)	0	6.45269
calmodulin-7(LOC103705017)			CML	LOC103705017	0	6.45269			LOC103705017 (CML)	6.58826	11.7887
calmodulin-7(LOC103722965)			CML	LOC103722965	6.58826	11.7887			LOC103722965 (CML)	3.99143	12.5258
calmodulin-7-like(LOC103722132)			CML	LOC103722132	3.99143	12.5258			LOC103722132 (CML)	8.24977	14.362
calmodulin-like(LOC103714666)			CML	LOC103714666	8.24977	14.362			LOC103714666 (CML)	4.83265	7.22569
calmodulin-like(LOC103720658)			CML	LOC103720658	4.83265	7.22569			LOC103720658 (CML)	9.06382	6.43255
cyclic nucleotide-gated ion channel 1(LOC103706485)			CNGCs	LOC103706485	9.06382	6.43255			LOC103706485 (CNGCs)	0.821556	1.38193
disease resistance protein RPM1-like(LOC103702538)			RPM1	LOC103702538	0.821556	1.38193			LOC103702538 (RPM1)	0.137836	0.811704
disease resistance protein RPM1-like(LOC103705927)			RPM2	LOC103705927	0.137836	0.811704			LOC103705927 (RPM2)	1.09121	0.471401
disease resistance protein RPM1-like(LOC103707918)			RPM3	LOC103707918	1.09121	0.471401			LOC103707918 (RPM3)	0.347403	0.311519
heat shock protein 81-1-like(LOC103722381)			HSP90	LOC103722381	0.347403	0.311519			LOC103722381 (HSP90)	17.4293	30.8169
heat shock protein 81-1-like(LOC103722384)			HSP91	LOC103722384	17.4293	30.8169			LOC103722384 (HSP91)	6.79851	14.7094
heat shock protein 90-5, chloroplastic-like(LOC103706592)			HSP92	LOC103706592	6.79851	14.7094			LOC103706592 (HSP92)	6.57651	12.9939
mitogen-activated protein kinase kinase 4-like(LOC103714629)			MKK1/2	LOC103714629	6.57651	12.9939			LOC103714629 (MKK1/2)	0.186762	0.27358
pathogenesis-related protein PRB1-2-like(LOC103713666)			PRB1-2	LOC103713666	0.186762	0.27358			LOC103713666 (PRB1-2)	0	4.8146
pathogenesis-related protein PRB1-3-like(LOC103712270)			PRB1-3	LOC103712270	0	4.8146			LOC103712270 (PRB1-3)	0	19.6652
probable WRKY transcription factor 33(LOC103717512)			WRKY33	LOC103717512	0	19.6652			LOC103717512 (WRKY33)	2.75505	6.49944
probable calcium-binding protein CML18(LOC103701877)			CML18	LOC103701877	2.75505	6.49944			LOC103701877 (CML18)	1.20675	5.64921
probable calcium-binding protein CML18(LOC103720953)			CML19	LOC103720953	1.20675	5.64921			LOC103720953 (CML19)	5.20166	3.42137
probable calcium-binding protein CML31(LOC103711917)			CML31	LOC103711917	5.20166	3.42137			LOC103711917 (CML31)	1.97406	5.10679
probable calcium-binding protein CML45(LOC103702967)			CML45	LOC103702967	1.97406	5.10679			LOC103702967 (CML45)	0	0.427321
protein SGT1 homolog(LOC103712078)			SGTI	LOC103712078	0	0.427321			LOC103712078 (SGTI)	0.211226	0.123647
putative calcium-binding protein CML19(LOC103711734)			CML19	LOC103711734	0.211226	0.123647			LOC103711734 (CML19)	0	0.0455417
putative cyclic nucleotide-gated ion channel 18(LOC103708137)			CNGCs	LOC103708137	0	0.0455417			LOC103708137 (CNGCs)	0	0.111874
calcium-dependent protein kinase 26(LOC103717884)			CDPK	LOC103717884	0	0.111874			LOC103717884 (CDPK)	0	0.654193
calcium-dependent protein kinase 26-like(LOC103723419)			CDPK	LOC103723419	0	0.654193			LOC103723419 (CDPK)	0.831088	0.778639
calcium-dependent protein kinase 28-like(LOC103703874)			CDPK	LOC103703874	0.831088	0.778639			LOC103703874 (CDPK)	0.779928	1.53224
calcium-dependent protein kinase 32-like(LOC103717807)			CDPK	LOC103717807	0.779928	1.53224			LOC103717807 (CDPK)	0.469473	0.449575
calcium-dependent protein kinase SK5-like(LOC103701286)			CDPK	LOC103701286	0.469473	0.449575			LOC103701286 (CDPK)	3.43464	3.28475
calmodulin-like(LOC103701140)			CML	LOC103701140	3.43464	3.28475			LOC103701140 (CML)	0.380665	0.339691
cyclic nucleotide-gated ion channel 1-like(LOC103702961)			CNGCs	LOC103702961	0.380665	0.339691			LOC103702961 (CNGCs)	0	0.692298
cysteine and histidine-rich domain-containing protein RAR1-like(LOC103703107)			PAR1	LOC103703107	0	0.692298			LOC103703107 (PAR1)	0	0.692298
disease resistance protein RPS5-like(LOC103703271)			RPS5	LOC103703271	0	0.692298			LOC103703271 (RPS5)	0.0852177	0.224402
mitogen-activated protein kinase kinase 3(LOC103703776)			MKK1/2	LOC103703776	0.0852177	0.224402			LOC103703776 (MKK1/2)	1.19543	1.56883
mitogen-activated protein kinase kinase 9-like(LOC103696013)			MKK1/3	LOC103696013	1.19543	1.56883			LOC103696013 (MKK1/3)	0	0.702147
probable calcium-binding protein CML21(LOC103702353)			CML21	LOC103702353	0	0.702147			LOC103702353 (CML21)	2.73025	1.71555
probable calcium-binding protein CML27(LOC103702173)			CML27	LOC103702173	2.73025	1.71555			LOC103702173 (CML27)	0.57436	1.02538
probable cyclic nucleotide-gated ion channel 14(LOC103699361)			CNGCs	LOC103699361	0.57436	1.02538			LOC103699361 (CNGCs)	0.451602	0.0569232
probable cyclic nucleotide-gated ion channel 17(LOC103701686)			CNGCs	LOC103701686	0.451602	0.0569232			LOC103701686 (CNGCs)	0	0.0313483
probable cyclic nucleotide-gated ion channel 17(LOC103701689)			CNGCs	LOC103701689	0	0.0313483			LOC103701689 (CNGCs)	0	0.338912
protein EDS1B-like(LOC103699268)			EDS1B	LOC103699268	0	0.338912			LOC103699268 (EDS1)	0.498993	1.00537
putative calcium-binding protein CML19(LOC103701427)			CML19	LOC103701427	0.498993	1.00537			LOC103701427 (CML19)	3.85457	4.09074
putative calcium-binding protein CML19(LOC103702246)			CML19	LOC103702246	3.85457	4.09074			LOC103702246 (CML19)	0	0.0665406
putative cyclic nucleotide-gated ion channel 18(LOC103701402)			CNGCs	LOC103701402	0	0.0665406			LOC103701402 (CNGCs)	0.336157	0.698432
CDPK-related kinase 3-like(LOC103708498)			CDPK	LOC103708498	0.336157	0.698432			LOC103708498 (CDPK)	0.233949	0.334509
PTI1-like tyrosine-protein kinase 3(LOC103707784)			PTI1	LOC103707784	0.233949	0.334509			LOC103707784 (PTi1)	0.233949	0.334509
calcium-dependent protein kinase 26-like(LOC103704957)			calcium	LOC103704957	0.233949	0.334509			LOC103704957 (CDPK)	0.575966	2.49003
calcium-dependent protein kinase 3-like(LOC103709017)			calcium	LOC103709017	0.575966	2.49003			LOC103709017 (CDPK)	0.294439	0.874501
calcium-dependent protein kinase 8-like(LOC103704560)			calcium	LOC103704560	0.294439	0.874501			LOC103704560 (CDPK)	1.26794	1.28691
cyclic nucleotide-gated ion channel 2-like(LOC103704450)			CNGCs	LOC103704450	1.26794	1.28691			LOC103704450 (CNGCs)	1.16914	2.50494
probable WRKY transcription factor 33(LOC103708865)			WRKY33	LOC103708865	1.16914	2.50494			LOC103708865 (WRKY33)	0	0.357652
probable calcium-binding protein CML17(LOC103707737)			CML17	LOC103707737	0	0.357652			LOC103707737 (CML17)	2.13712	3.00109
probable calcium-binding protein CML49(LOC103705068)			CML49	LOC103705068	2.13712	3.00109			LOC103705068 (CML49)	0.518873	3.05774
probable calcium-binding protein CML49(LOC103706308)			CML49	LOC103706308	0.518873	3.05774			LOC103706308 (CML49)	0	1.52633
probable cyclic nucleotide-gated ion channel 20, chloroplastic(LOC103706768)			CNGCs	LOC103706768	0	1.52633			LOC103706768 (CNGCs)	0.682296	0.95409
probable cyclic nucleotide-gated ion channel 20, chloroplastic(LOC103706769)			CNGCs	LOC103706769	0.682296	0.95409			LOC103706769 (CNGCs)	0.682296	0.95409
probable cyclic nucleotide-gated ion channel 6(LOC103705736)			CNGCs	LOC103705736	0.682296	0.95409			LOC103705736 (CNGCs)	1.48144	1.40351
protein SGT1 homolog(LOC103708998)			SGTI	LOC103708998	1.48144	1.40351			LOC103708998 (SGTI)	1.00045	0.696453
pto-interacting protein 1-like(LOC103707679)			Pto	LOC103707679	1.00045	0.696453			LOC103707679 (Pto)	2.02631	2.72436
putative cyclic nucleotide-gated ion channel 15(LOC103708456)			CNGCs	LOC103708456	2.02631	2.72436			LOC103708456 (CNGCs)	0.914638	1.31208
respiratory burst oxidase homolog protein A(LOC103709004)			Rboh	LOC103709004	0.914638	1.31208			LOC103709004 (Rboh)	0	0.600125
serine/threonine-protein kinase PBS1-like(LOC103708100)			PBS1	LOC103708100	0	0.600125			LOC103708100 (PBS1)	0	0.687945
RPM1-interacting protein 4(LOC103710585)			RPM1	LOC103710585	0	0.687945			LOC103710585 (RPM1)	0.892102	1.45971
RPM1-interacting protein 4-like(LOC103710827)			RPM2	LOC103710827	0.892102	1.45971			LOC103710827 (RPM2)	0	0.30953
probable calcium-binding protein CML21(LOC103710655)			CML21	LOC103710655	0	0.30953			LOC103710655 (CML21)	0	0.713812
probable calcium-binding protein CML27(LOC103709704)			CML27	LOC103709704	0	0.713812			LOC103709704 (CML27)	0	0.253543
probable calcium-binding protein CML41(LOC103710586)			CML41	LOC103710586	0	0.253543			LOC103710586 (CML41)	0.820299	0.966813
probable cyclic nucleotide-gated ion channel 14(LOC103710475)			CNGCs	LOC103710475	0.820299	0.966813			LOC103710475 (CNGCs)	0.378575	0.642833
protein SGT1 homolog(LOC103710883)			SGT1	LOC103710883	0.378575	0.642833			LOC103710883 (SGT1)	0.363659	1.82587
putative nitric oxide synthase(LOC103710739)			NOS	LOC103710739	0.363659	1.82587			LOC103710739 (NOS)	0.92993	0.0746707
					0.92993	0.0746707
