# Supplementary material for: Transcriptomic analysis of Dubas bug (Ommatissus lybicus Bergevin) infestation to Date Palm
Source: Sci Rep. 2020 Jul 13;10:11505. doi: 10.1038/s41598-020-67438-z (PMC7359322; doi:10.1038/s41598-020-67438-z)
Supplement: Supplementary file 4 — Supplementary file4 [file 41598_2020_67438_MOESM4_ESM.xlsx]

## Sheet: plant hormone signal transducti
	ID	Gene Name	ENTREZ_GENE_ID	OFFICIAL_GENE_SYMBOL	sample_1	sample_2	status	value_1	value_2	log2(fold_change)	test_stat	p_value	q_value	significant
GID2	LOC103714146	F-box protein GID2-like(LOC103714146)	103714146	LOC103714146,	Control	inftected	NOTEST	1.21776	1.20561	-0.014471	0	1	1	no
	LOC103710944	pseudo histidine-containing phosphotransfer protein 2-like(LOC103710944)	103710944	LOC103710944,	Control	inftected	NOTEST	0.715609	0	#NAME?	0	1	1	no
	LOC103712167	two-component response regulator ORR24(LOC103712167)	103712167	LOC103712167,	Control	inftected	NOTEST	0	0.0767308	inf	0	1	1	no
	LOC103712502	two-component response regulator ORR26-like(LOC103712502)	103712502	LOC103712502,	Control	inftected	NOTEST	0	0.175223	inf	0	1	1	no
DELLA	LOC103721072	DELLA protein RHT-1-like(LOC103721072)	103721072	LOC103721072,	Control	inftected	NOTEST	0	0.088583	inf	0	1	1	no
DELLA	LOC103701852	DELLA protein SLR1-like(LOC103701852)	103701852	LOC103701852,	Control	inftected	NOTEST	4.20447	3.48412	-0.271128	0	1	1	no
	LOC103695931	two-component response regulator ORR21(LOC103695931)	103695931	LOC103695931,	Control	inftected	NOTEST	0.678047	0.438061	-0.630253	0	1	1	no
	LOC103723950	two-component response regulator ORR5-like(LOC103723950)	103723950	LOC103723950,	Control	inftected	NOTEST	0.845487	0.371556	-1.18621	0	1	1	no
	LOC103707851	probable histidine kinase 3(LOC103707851)	103707851	LOC103707851,	Control	inftected	NOTEST	0.831463	1.63568	0.97617	0	1	1	no
	LOC103705815	probable histidine kinase 4(LOC103705815)	103705815	LOC103705815,	Control	inftected	NOTEST	0.161594	0.405116	1.32597	0	1	1	no
	LOC103708073	protein TIFY 9(LOC103708073)	103708073	LOC103708073,	Control	inftected	NOTEST	0	0.0796865	inf	0	1	1	no
	LOC103707917	two-component response regulator ARR1-like(LOC103707917)	103707917	LOC103707917,	Control	inftected	NOTEST	1.09514	1.28005	0.22509	0	1	1	no
	LOC103705110	two-component response regulator ORR9-like(LOC103705110)	103705110	LOC103705110,	Control	inftected	NOTEST	3.50999	3.56987	0.0244024	0	1	1	no
	LOC103708279	uncharacterized LOC103708279(LOC103708279)	103708279	LOC103708279,	Control	inftected	NOTEST	0	0.359049	inf	0	1	1	no
	LOC103709120	uncharacterized LOC103709120(LOC103709120)	103709120	LOC103709120,	Control	inftected	NOTEST	0.186509	0	#NAME?	0	1	1	no
	LOC103710264	bZIP transcription factor TRAB1-like(LOC103710264)	103710264	LOC103710264,	Control	inftected	NOTEST	1.89578	2.68663	0.503009	0	1	1	no
GID1	LOC103710942	gibberellin receptor GID1C-like(LOC103710942)	103710942	LOC103710942,	Control	inftected	NOTEST	1.59492	1.92924	0.274543	0	1	1	no
	LOC103709327	protein TIFY 10a(LOC103709327)	103709327	LOC103709327,	Control	inftected	NOTEST	0	0.478307	inf	0	1	1	no
	LOC103710408	two-component response regulator ORR23-like(LOC103710408)	103710408	LOC103710408,	Control	inftected	NOTEST	0	0.255338	inf	0	1	1	no

## Sheet: Sheet1
	ID	Gene Name	ENTREZ_GENE_ID	OFFICIAL_GENE_SYMBOL	sample_1	sample_2	status	value_1	value_2	log2(fold_change)	test_stat	p_value	q_value	significant
EBF1/2	LOC103708741	EIN3-binding F-box protein 1-like(LOC103708741)	103708741	LOC103708741,	Control	inftected	OK	8.54976	8.12888	-0.072827	-0.0649533	0.92675	0.970956	no	Downregulated
EBF1/3	LOC103718531	EIN3-binding F-box protein 1-like(LOC103718531)	103718531	LOC103718531,	Control	inftected	OK	4.85612	5.73651	0.240367	0.212566	0.7532	0.897087	no	Upregulated
EBF1/4	LOC103718532	EIN3-binding F-box protein 1-like(LOC103718532)	103718532	LOC103718532,	Control	inftected	OK	4.81591	5.43108	0.173429	0.162467	0.81385	0.917394	no	Upregulated
EIN3	LOC103707671	ETHYLENE INSENSITIVE 3-like 1 protein(LOC103707671)	103707671	LOC103707671,	Control	inftected	OK	8.33388	22.5962	1.43902	1.30645	0.0555	0.497731	no	Upregulated
EIN4	LOC103721270	ETHYLENE INSENSITIVE 3-like 1 protein(LOC103721270)	103721270	LOC103721270,	Control	inftected	OK	18.859	23.6268	0.32517	0.246197	0.72595	0.887066	no	Upregulated
MPK6	LOC103700827	mitogen-activated protein kinase 1-like(LOC103700827)	103700827	LOC103700827,	Control	inftected	NOTEST	0.161515	0.334494	1.05031	0	1	1	no	Upregulated
EIN2	LOC103705734	protein ETHYLENE-INSENSITIVE 2(LOC103705734)	103705734	LOC103705734,	Control	inftected	NOTEST	0.884668	1.05323	0.251607	0	1	1	no	Upregulated
EIN3	LOC103708429	protein ETHYLENE-INSENSITIVE 2-like(LOC103708429)	103708429	LOC103708429,	Control	inftected	NOTEST	0.284438	0.282897	-0.00783697	0	1	1	no	Downregulated
ETR	LOC103705472	ethylene receptor 2(LOC103705472)	103705472	LOC103705472,	Control	inftected	NOTEST	0.946015	1.88484	0.994511	0	1	1	no	Upregulated
ETR	LOC103710376	ethylene receptor 2-like(LOC103710376)	103710376	LOC103710376,	Control	inftected	NOTEST	0.322875	0.82276	1.3495	0	1	1	no	Upregulated
GID2	LOC103714146	F-box protein GID2-like(LOC103714146)	103714146	LOC103714146,	Control	inftected	NOTEST	1.21776	1.20561	-0.014471	0	1	1	no	Downregulated
DELLA	LOC103721072	DELLA protein RHT-1-like(LOC103721072)	103721072	LOC103721072,	Control	inftected	NOTEST	0	0.088583	inf	0	1	1	no	Upregulated
DELLA	LOC103701852	DELLA protein SLR1-like(LOC103701852)	103701852	LOC103701852,	Control	inftected	NOTEST	4.20447	3.48412	-0.271128	0	1	1	no	Downregulated
GID1	LOC103710942	gibberellin receptor GID1C-like(LOC103710942)	103710942	LOC103710942,	Control	inftected	NOTEST	1.59492	1.92924	0.274543	0	1	1	no	Upregulated
PYL	LOC103702957	abscisic acid receptor PYL8(LOC103702957)	103702957	LOC103702957,	Control	inftected	OK	3.3523	7.2062	1.10409	0.891153	0.24725	0.597823	no	Upregulated
PYL	LOC103698527	abscisic acid receptor PYL8-like(LOC103698527)	103698527	LOC103698527,	Control	inftected	OK	4.3661	8.43374	0.949828	0.914623	0.20485	0.597035	no	Upregulated
PYL	LOC103707144	abscisic acid receptor PYL8-like(LOC103707144)	103707144	LOC103707144,	Control	inftected	NOTEST	1.87314	2.99392	0.676581	0	1	1	no	Upregulated
COI1	LOC103695487	coronatine-insensitive protein homolog 1b-like(LOC103695487)	103695487	LOC103695487,	Control	inftected	OK	2.17502	5.59732	1.36371	1.2476	0.08695	0.526718	no	Upregulated
pp2c	LOC103720341	probable protein phosphatase 2C 6(LOC103720341)	103720341	LOC103720341,	Control	inftected	OK	3.54511	4.74181	0.419609	0.391905	0.58135	0.805959	no	Upregulated
pp3c	LOC103721042	probable protein phosphatase 2C 6(LOC103721042)	103721042	LOC103721042,	Control	inftected	OK	5.57128	7.42	0.413411	0.372379	0.60505	0.815514	no	Upregulated
TIFY	LOC103702247	protein TIFY 10a-like(LOC103702247)	103702247	LOC103702247,	Control	inftected	NOTEST	0.741957	3.65946	2.30222	0	1	1	no	Upregulated
TIFY	LOC103717027	protein TIFY 6b-like(LOC103717027)	103717027	LOC103717027,	Control	inftected	OK	9.58191	14.462	0.593883	0.570764	0.4494	0.729237	no	Upregulated
SnRk2	LOC103709232	serine/threonine-protein kinase SAPK10(LOC103709232)	103709232	LOC103709232,	Control	inftected	OK	13.4852	9.76932	-0.46505	-0.446125	0.52095	0.766617	no	Downregulated
SnRk3	LOC103709149	serine/threonine-protein kinase SAPK10-like(LOC103709149)	103709149	LOC103709149,	Control	inftected	OK	2.52347	6.97554	1.4669	1.28901	0.08085	0.523701	no	Upregulated
SnRk4	LOC103701276	serine/threonine-protein kinase SAPK7(LOC103701276)	103701276	LOC103701276,	Control	inftected	OK	1.91463	6.34776	1.72918	1.48735	0.0526	0.497731	no	Upregulated
myc2	LOC103704709	transcription factor MYC2-like(LOC103704709)	103704709	LOC103704709,	Control	inftected	OK	6.13282	5.49682	-0.157954	-0.150332	0.8393	0.927693	no	Downregulated
ABF	LOC103701220	ABSCISIC ACID-INSENSITIVE 5-like protein 5(LOC103701220)	103701220	LOC103701220,	Control	inftected	NOTEST	0	0.2205	inf	0	1	1	no	Upregulated
ABF	LOC103704361	ABSCISIC ACID-INSENSITIVE 5-like protein 7(LOC103704361)	103704361	LOC103704361,	Control	inftected	NOTEST	0	0.27833	inf	0	1	1	no	Upregulated
pp2c	LOC103697366	probable protein phosphatase 2C 24(LOC103697366)	103697366	LOC103697366,	Control	inftected	NOTEST	0.298971	0.693133	1.21312	0	1	1	no	Upregulated
pp2c	LOC103703044	probable protein phosphatase 2C 51(LOC103703044)	103703044	LOC103703044,	Control	inftected	NOTEST	0	0.0642102	inf	0	1	1	no	Upregulated
SnRk2	LOC103701777	serine/threonine-protein kinase SAPK2-like(LOC103701777)	103701777	LOC103701777,	Control	inftected	NOTEST	0.518361	0.455594	-0.186211	0	1	1	no	Downregulated
SnRk2	LOC103702675	serine/threonine-protein kinase SAPK7-like(LOC103702675)	103702675	LOC103702675,	Control	inftected	NOTEST	0.202413	1.73062	3.09592	0	1	1	no	Upregulated
SnRk2	LOC103703209	serine/threonine-protein kinase SAPK7-like(LOC103703209)	103703209	LOC103703209,	Control	inftected	NOTEST	0.68193	1.22298	0.842711	0	1	1	no	Upregulated
ABF	LOC103709063	ABSCISIC ACID-INSENSITIVE 5-like protein 2(LOC103709063)	103709063	LOC103709063,	Control	inftected	NOTEST	0.293368	0.104269	-1.4924	0	1	1	no	Downregulated
PYL	LOC103706891	abscisic acid receptor PYL12-like(LOC103706891)	103706891	LOC103706891,	Control	inftected	NOTEST	0	0.163517	inf	0	1	1	no	Upregulated
PYL	LOC103708857	abscisic acid receptor PYL4-like(LOC103708857)	103708857	LOC103708857,	Control	inftected	NOTEST	0	0.103378	inf	0	1	1	no	Upregulated
PYL	LOC103708332	abscisic acid receptor PYL8-like(LOC103708332)	103708332	LOC103708332,	Control	inftected	NOTEST	1.55099	3.71884	1.26167	0	1	1	no	Upregulated
PYR	LOC103704693	abscisic acid receptor PYR1(LOC103704693)	103704693	LOC103704693,	Control	inftected	NOTEST	1.06678	1.57703	0.563944	0	1	1	no	Upregulated
ABF	LOC103710095	ABSCISIC ACID-INSENSITIVE 5-like protein 4(LOC103710095)	103710095	LOC103710095,	Control	inftected	NOTEST	1.63952	1.38641	-0.241919	0	1	1	no	Downregulated
PYL	LOC103709545	abscisic acid receptor PYL2(LOC103709545)	103709545	LOC103709545,	Control	inftected	NOTEST	0.755176	0.736012	-0.0370833	0	1	1	no	Downregulated
pp2c	LOC103710370	probable protein phosphatase 2C 30(LOC103710370)	103710370	LOC103710370,	Control	inftected	NOTEST	0	1.18901	inf	0	1	1	no	Upregulated
pp3c	LOC103709602	probable protein phosphatase 2C 50(LOC103709602)	103709602	LOC103709602,	Control	inftected	NOTEST	1.20081	2.13589	0.830832	0	1	1	no	Upregulated
SnRk2	LOC103710774	serine/threonine-protein kinase SAPK3-like(LOC103710774)	103710774	LOC103710774,	Control	inftected	NOTEST	0	0.174819	inf	0	1	1	no	Upregulated
ARF	LOC103704796	auxin response factor 7-like(LOC103704796)	103704796	LOC103704796,	Control	inftected	OK	4.16661	5.16241	0.309171	0.276345	0.69475	0.871111	no	Upregulated
ARF	LOC103708220	auxin-induced protein 15A(LOC103708220)	103708220	LOC103708220,	Control	inftected	OK	4.97197	3.05737	-0.701527	-0.489961	0.5102	0.763247	no	Downregulated
GH3	LOC103704407	auxin-responsive protein IAA1-like(LOC103704407)	103704407	LOC103704407,	Control	inftected	NOTEST	1.39467	1.35414	-0.0425495	0	1	1	no
IAA/AUX	LOC103722711	auxin-responsive protein IAA1-like(LOC103722711)	103722711	LOC103722711,	Control	inftected	OK	10.7255	4.94849	-1.11599	-0.934058	0.19245	0.593961	no
IAA/AUX	LOC103706803	auxin-responsive protein IAA16-like(LOC103706803)	103706803	LOC103706803,	Control	inftected	NOTEST	0.173457	0.408879	1.23709	0	1	1	no	Upregulated
IAA/AUX	LOC103702546	auxin-responsive protein IAA17-like(LOC103702546)	103702546	LOC103702546,	Control	inftected	OK	5.23056	7.25178	0.471371	0.455966	0.5189	0.765896	no	Upregulated
IAA/AUX	LOC103716613	auxin-responsive protein IAA17-like(LOC103716613)	103716613	LOC103716613,	Control	inftected	NOTEST	2.26265	1.06641	-1.08525	0	1	1	no	Downregulated
ARF	LOC103719129	auxin response factor 18-like(LOC103719129)	103719129	LOC103719129,	Control	inftected	NOTEST	0.103037	0.513555	2.31735	0	1	1	no	Upregulated
ARF	LOC103702465	auxin response factor 3-like(LOC103702465)	103702465	LOC103702465,	Control	inftected	NOTEST	0	0.0269922	inf	0	1	1	no	Upregulated
AUXI	LOC103704038	auxin transporter-like protein 4(LOC103704038)	103704038	LOC103704038,	Control	inftected	NOTEST	1.39067	2.9316	1.07591	0	1	1	no	Upregulated
IAA1	LOC103721010	auxin-responsive protein IAA1-like(LOC103721010)	103721010	LOC103721010,	Control	inftected	NOTEST	3.31458	2.42149	-0.452928	0	1	1	no	Upregulated
ARF	LOC103705981	auxin-induced protein 22D-like(LOC103705981)	103705981	LOC103705981,	Control	inftected	NOTEST	1.0718	0	#NAME?	0	1	1	no	Upregulated
IAA1	LOC103706989	auxin-responsive protein IAA10-like(LOC103706989)	103706989	LOC103706989,	Control	inftected	NOTEST	0.427118	0.315706	-0.436056	0	1	1	no	Downregulated
IAA1	LOC103706840	auxin-responsive protein IAA27-like(LOC103706840)	103706840	LOC103706840,	Control	inftected	NOTEST	0.470146	0.137739	-1.77117	0	1	1	no	Downregulated
SAUR	LOC103708499	auxin-responsive protein SAUR32-like(LOC103708499)	103708499	LOC103708499,	Control	inftected	NOTEST	4.39219	2.80472	-0.647084	0	1	1	no	Downregulated
GH3	LOC103707540	probable indole-3-acetic acid-amido synthetase GH3.6(LOC103707540)	103707540	LOC103707540,	Control	inftected	NOTEST	0	0.266098	inf	0	1	1	no	Upregulated
ARF	LOC103709322	auxin response factor 16-like(LOC103709322)	103709322	LOC103709322,	Control	inftected	NOTEST	0.190715	0.0931235	-1.0342	0	1	1	no	Downregulated
IAA1	LOC103709490	auxin-responsive protein IAA27-like(LOC103709490)	103709490	LOC103709490,	Control	inftected	NOTEST	0.198331	0	#NAME?	0	1	1	no	Upregulated
IAA1	LOC103710278	auxin-responsive protein IAA7-like(LOC103710278)	103710278	LOC103710278,	Control	inftected	NOTEST	2.03551	1.77116	-0.200697	0	1	1	no	Downregulated
JAR1	LOC103708344	jasmonic acid-amido synthetase JAR1-like(LOC103708344)	103708344	LOC103708344,	Control	inftected	OK	8.5615	9.70384	0.180692	0.168592	0.8079	0.917394	no	Upregulated
JAR1	LOC103708705	jasmonic acid-amido synthetase JAR1-like(LOC103708705)	103708705	LOC103708705,	Control	inftected	NOTEST	0.454419	0.291294	-0.641549	0	1	1	no	Downregulated
JAR1	LOC103716872	jasmonic acid-amido synthetase JAR1-like(LOC103716872)	103716872	LOC103716872,	Control	inftected	NOTEST	0	0.123334	inf	0	1	1	no	Upregulated
D3	LOC103714268	cyclin-D3-2-like(LOC103714268)	103714268	LOC103714268,	Control	inftected	NOTEST	0	0.220433	inf	0	1	1	no	Upregulated
BIN2	LOC103709954	shaggy-related protein kinase eta(LOC103709954)	103709954	LOC103709954,	Control	inftected	NOTEST	0.676811	1.20565	0.832981	0	1	1	no	Upregulated
BIN2	LOC103706864	shaggy-related protein kinase eta(LOC103706864)	103706864	LOC103706864,	Control	inftected	NOTEST	1.79914	2.1075	0.228228	0	1	1	no	Upregulated
BIN2	LOC103707356	shaggy-related protein kinase eta-like(LOC103707356)	103707356	LOC103707356,	Control	inftected	NOTEST	0	0.267413	inf	0	1	1	no	Upregulated
BSK	LOC103698531	probable serine/threonine-protein kinase At5g41260(LOC103698531)	103698531	LOC103698531,	Control	inftected	NOTEST	0.325963	0.544152	0.739301	0	1	1	no	Upregulated
BRI1	LOC103720660	systemin receptor SR160-like(LOC103720660)	103720660	LOC103720660,	Control	inftected	NOTEST	0	0.0233803	inf	0	1	1	no	Upregulated
BSK	LOC103706386	probable serine/threonine-protein kinase At4g35230(LOC103706386)	103706386	LOC103706386,	Control	inftected	NOTEST	0	0.127687	inf	0	1	1	no	Upregulated
BSK	LOC103708708	probable serine/threonine-protein kinase At4g35230(LOC103708708)	103708708	LOC103708708,	Control	inftected	NOTEST	0	0.499067	inf	0	1	1	no	Upregulated
BSK	LOC103705555	probable serine/threonine-protein kinase At5g41260(LOC103705555)	103705555	LOC103705555,	Control	inftected	NOTEST	0.249261	0.660588	1.4061	0	1	1	no	Upregulated
PR1	LOC103713666	pathogenesis-related protein PRB1-2-like(LOC103713666)	103713666	LOC103713666,	Control	inftected	OK	0	4.8146	inf	#NAME?	5e-05	0.00615	yes	Upregulated
PR1	LOC103712270	pathogenesis-related protein PRB1-3-like(LOC103712270)	103712270	LOC103712270,	Control	inftected	OK	0	19.6652	inf	#NAME?	5e-05	0.00615	yes	Upregulated
TGA	LOC103705788	transcription factor TGA2-like(LOC103705788)	103705788	LOC103705788,	Control	inftected	NOTEST	0.133659	0.894286	2.74217	0	1	1	no	Upregulated
NPR1	LOC103702021	regulatory protein NPR1(LOC103702021)	103702021	LOC103702021,	Control	inftected	NOTEST	0.168417	0.121091	-0.47594	0	1	1	no	Downregulated
NPR1	LOC103719594	regulatory protein NPR1-like(LOC103719594)	103719594	LOC103719594,	Control	inftected	NOTEST	1.16151	1.30972	0.173257	0	1	1	no	Upregulated
TGA	LOC103703223	transcription factor TGA2-like(LOC103703223)	103703223	LOC103703223,	Control	inftected	NOTEST	0.11079	0.0324583	-1.77117	0	1	1	no	Downregulated
NPR3	LOC103705401	regulatory protein NPR3-like(LOC103705401)	103705401	LOC103705401,	Control	inftected	NOTEST	0	0.325758	inf	0	1	1	no	Upregulated
HBP-1	LOC103706220	transcription factor HBP-1b(c38)-like(LOC103706220)	103706220	LOC103706220,	Control	inftected	NOTEST	1.57579	1.66925	0.0831223	0	1	1	no	Upregulated
TGA	LOC103705026	transcription factor TGA2-like(LOC103705026)	103705026	LOC103705026,	Control	inftected	NOTEST	1.45044	2.33747	0.688455	0	1	1	no	Upregulated
TGA	LOC103705377	transcription factor TGA2-like(LOC103705377)	103705377	LOC103705377,	Control	inftected	NOTEST	0.383724	0.551724	0.523878	0	1	1	no	Upregulated
NPR1	LOC103709564	regulatory protein NPR1-like(LOC103709564)	103709564	LOC103709564,	Control	inftected	NOTEST	1.12867	1.13162	0.00377159	0	1	1	no	Upregulated

## Sheet: Sheet2
	Supplementary data set 3. Genes involved in the plant hormone signal transduction pathway.
Gene Name	gene ID	Control	Infected	log2(fold_change)	Hormones
EIN3-binding F-box protein 1-like(LOC103708741)	LOC103708741 (EBF1/2)	8.54976	8.12888	-0.072827
EIN3-binding F-box protein 1-like(LOC103718531)	LOC103718531 (EBF1/3)	4.85612	5.73651	0.240367
EIN3-binding F-box protein 1-like(LOC103718532)	LOC103718532 (EBF1/4)	4.81591	5.43108	0.173429
ETHYLENE INSENSITIVE 3-like 1 protein(LOC103707671)	LOC103707671 (EIN3)	8.33388	22.5962	1.43902
ETHYLENE INSENSITIVE 3-like 1 protein(LOC103721270)	LOC103721270 (EIN4)	18.859	23.6268	0.32517	Ethylene
mitogen-activated protein kinase 1-like(LOC103700827)	LOC103700827 (MPK6)	0.161515	0.334494	1.05031
protein ETHYLENE-INSENSITIVE 2(LOC103705734)	LOC103705734 (EIN2)	0.884668	1.05323	0.251607
protein ETHYLENE-INSENSITIVE 2-like(LOC103708429)	LOC103708429 (EIN3)	0.284438	0.282897	-0.00783697
ethylene receptor 2(LOC103705472)	LOC103705472 (ETR)	0.946015	1.88484	0.994511
ethylene receptor 2-like(LOC103710376)	LOC103710376 (ETR)	0.322875	0.82276	1.3495
F-box protein GID2-like(LOC103714146)	LOC103714146 (GID2)	1.21776	1.20561	-0.014471
DELLA protein RHT-1-like(LOC103721072)	LOC103721072 (DELLA)	0	0.088583	inf	Gibberelline
DELLA protein SLR1-like(LOC103701852)	LOC103701852 (DELLA)	4.20447	3.48412	-0.271128
gibberellin receptor GID1C-like(LOC103710942)	LOC103710942 (GID1)	1.59492	1.92924	0.274543
abscisic acid receptor PYL8(LOC103702957)	LOC103702957 (PYL)	3.3523	7.2062	1.10409
abscisic acid receptor PYL8-like(LOC103698527)	LOC103698527 (PYL)	4.3661	8.43374	0.949828
abscisic acid receptor PYL8-like(LOC103707144)	LOC103707144 (PYL)	1.87314	2.99392	0.676581
probable protein phosphatase 2C 6(LOC103720341)	LOC103720341 (pp2c)	3.54511	4.74181	0.419609
probable protein phosphatase 2C 6(LOC103721042)	LOC103721042 (pp3c)	5.57128	7.42	0.413411
protein TIFY 10a-like(LOC103702247)	LOC103702247 (TIFY)	0.741957	3.65946	2.30222
protein TIFY 6b-like(LOC103717027)	LOC103717027 (TIFY)	9.58191	14.462	0.593883
serine/threonine-protein kinase SAPK10(LOC103709232)	LOC103709232 (SnRk2)	13.4852	9.76932	-0.46505
serine/threonine-protein kinase SAPK10-like(LOC103709149)	LOC103709149 (SnRk3)	2.52347	6.97554	1.4669
serine/threonine-protein kinase SAPK7(LOC103701276)	LOC103701276 (SnRk4)	1.91463	6.34776	1.72918
ABSCISIC ACID-INSENSITIVE 5-like protein 5(LOC103701220)	LOC103701220 (ABF)	0	0.2205	inf
ABSCISIC ACID-INSENSITIVE 5-like protein 7(LOC103704361)	LOC103704361 (ABF)	0	0.27833	inf	ABA
probable protein phosphatase 2C 24(LOC103697366)	LOC103697366 (pp2c)	0.298971	0.693133	1.21312
probable protein phosphatase 2C 51(LOC103703044)	LOC103703044 (pp2c)	0	0.0642102	inf
serine/threonine-protein kinase SAPK2-like(LOC103701777)	LOC103701777 (SnRk2)	0.518361	0.455594	-0.186211
serine/threonine-protein kinase SAPK7-like(LOC103702675)	LOC103702675 (SnRk2)	0.202413	1.73062	3.09592
serine/threonine-protein kinase SAPK7-like(LOC103703209)	LOC103703209 (SnRk2)	0.68193	1.22298	0.842711
ABSCISIC ACID-INSENSITIVE 5-like protein 2(LOC103709063)	LOC103709063 (ABF)	0.293368	0.104269	-1.4924
abscisic acid receptor PYL12-like(LOC103706891)	LOC103706891 (PYL12)	0	0.163517	inf
abscisic acid receptor PYL4-like(LOC103708857)	LOC103708857 (PYL4)	0	0.103378	inf
abscisic acid receptor PYL8-like(LOC103708332)	LOC103708332 (PYL8)	1.55099	3.71884	1.26167
abscisic acid receptor PYR1(LOC103704693)	LOC103704693 (PYR1)	1.06678	1.57703	0.563944
ABSCISIC ACID-INSENSITIVE 5-like protein 4(LOC103710095)	LOC103710095 (ABF)	1.63952	1.38641	-0.241919
abscisic acid receptor PYL2(LOC103709545)	LOC103709545 (PYL2)	0.755176	0.736012	-0.0370833
probable protein phosphatase 2C 30(LOC103710370)	LOC103710370 (pp2c)	0	1.18901	inf
probable protein phosphatase 2C 50(LOC103709602)	LOC103709602 (pp3c)	1.20081	2.13589	0.830832
serine/threonine-protein kinase SAPK3-like(LOC103710774)	LOC103710774 (SnRk2)	0	0.174819	inf
auxin response factor 7-like(LOC103704796)	LOC103704796 (ARF)	4.16661	5.16241	0.309171
auxin-induced protein 15A(LOC103708220)	LOC103708220 (ARF)	4.97197	3.05737	-0.701527
auxin-responsive protein IAA1-like(LOC103704407)	LOC103704407 (GH3)	1.39467	1.35414	-0.0425495
auxin-responsive protein IAA1-like(LOC103722711)	LOC103722711 (IAA/AUX)	10.7255	4.94849	-1.11599
auxin-responsive protein IAA16-like(LOC103706803)	LOC103706803 (IAA/AUX)	0.173457	0.408879	1.23709
auxin-responsive protein IAA17-like(LOC103702546)	LOC103702546 (IAA/AUX)	5.23056	7.25178	0.471371
auxin-responsive protein IAA17-like(LOC103716613)	LOC103716613 (IAA/AUX)	2.26265	1.06641	-1.08525
auxin response factor 18-like(LOC103719129)	LOC103719129 (ARF)	0.103037	0.513555	2.31735
auxin response factor 3-like(LOC103702465)	LOC103702465 (ARF)	0	0.0269922	inf	Auxin
auxin transporter-like protein 4(LOC103704038)	LOC103704038 (AUXI)	1.39067	2.9316	1.07591
auxin-responsive protein IAA1-like(LOC103721010)	LOC103721010 (IAA1)	3.31458	2.42149	-0.452928
auxin-induced protein 22D-like(LOC103705981)	LOC103705981 (ARF)	1.0718	0	#NAME?
auxin-responsive protein IAA10-like(LOC103706989)	LOC103706989 (IAA1)	0.427118	0.315706	-0.436056
auxin-responsive protein IAA27-like(LOC103706840)	LOC103706840 (IAA1)	0.470146	0.137739	-1.77117
auxin-responsive protein SAUR32-like(LOC103708499)	LOC103708499 (SAUR)	4.39219	2.80472	-0.647084
probable indole-3-acetic acid-amido synthetase GH3.6(LOC103707540)	LOC103707540 (GH3)	0	0.266098	inf
auxin response factor 16-like(LOC103709322)	LOC103709322 (ARF)	0.190715	0.0931235	-1.0342
auxin-responsive protein IAA27-like(LOC103709490)	LOC103709490 (IAA1)	0.198331	0	#NAME?
auxin-responsive protein IAA7-like(LOC103710278)	LOC103710278 (IAA1)	2.03551	1.77116	-0.200697
jasmonic acid-amido synthetase JAR1-like(LOC103708344)	LOC103708344 (JAR1)	8.5615	9.70384	0.180692
jasmonic acid-amido synthetase JAR1-like(LOC103716872)	LOC103716872 (JAR1)	0	0.123334	inf	Jasmonic acid
coronatine-insensitive protein homolog 1b-like(LOC103695487)	LOC103695487 (COI1)	2.17502	5.59732	1.36371
transcription factor MYC2-like(LOC103704709)	LOC103704709 (MYC2)	6.13282	5.49682	-0.157954
cyclin-D3-2-like(LOC103714268)	LOC103714268 (CYC-D3)	0	0.220433	inf
shaggy-related protein kinase eta(LOC103709954)	LOC103709954 (BIN2)	0.676811	1.20565	0.832981
shaggy-related protein kinase eta(LOC103706864)	LOC103706864 (BIN2)	1.79914	2.1075	0.228228
shaggy-related protein kinase eta-like(LOC103707356)	LOC103707356 (BIN2)	0	0.267413	inf	Brassinosterioid
probable serine/threonine-protein kinase At5g41260(LOC103698531)	LOC103698531 (BSK)	0.325963	0.544152	0.739301
systemin receptor SR160-like(LOC103720660)	LOC103720660 (BRI1)	0	0.0233803	inf
probable serine/threonine-protein kinase At4g35230(LOC103706386)	LOC103706386 (BSK)	0	0.127687	inf
probable serine/threonine-protein kinase At4g35230(LOC103708708)	LOC103708708 (BSK)	0	0.499067	inf
probable serine/threonine-protein kinase At5g41260(LOC103705555)	LOC103705555 (BSK)	0.249261	0.660588	1.4061
pathogenesis-related protein PRB1-2-like(LOC103713666)	LOC103713666 (PR1)	0	4.8146	inf
pathogenesis-related protein PRB1-3-like(LOC103712270)	LOC103712270 (PR1)	0	19.6652	inf
transcription factor TGA2-like(LOC103705788)	LOC103705788 (TGA2)	0.133659	0.894286	2.74217
regulatory protein NPR1(LOC103702021)	LOC103702021 (NPR1)	0.168417	0.121091	-0.47594
regulatory protein NPR1-like(LOC103719594)	LOC103719594 (NPR1)	1.16151	1.30972	0.173257	Salicylic acid
transcription factor TGA2-like(LOC103703223)	LOC103703223 (TGA2)	0.11079	0.0324583	-1.77117
regulatory protein NPR3-like(LOC103705401)	LOC103705401 (NPR3)	0	0.325758	inf
transcription factor TGA2-like(LOC103705026)	LOC103705026 (TGA)	1.45044	2.33747	0.688455
transcription factor TGA2-like(LOC103705377)	LOC103705377 (TGA)	0.383724	0.551724	0.523878
regulatory protein NPR1-like(LOC103709564)	LOC103709564 (NPR1)	1.12867	1.13162	0.00377159
